# Supplementary material for: N-(4-Bromo­phen­yl)pyrazine-2-carbox­amide
Source: Acta Crystallogr Sect E Struct Rep Online. 2010 Oct 9;66(Pt 11):o2722–3. doi: 10.1107/S1600536810039036 (PMC3009118; doi:10.1107/S1600536810039036)
Supplement: Supplementary file 2 [file e-66-o2722-Isup2.hkl]

#
# h,k,l, Fc-squared, Fo-squared, sigma(Fo-squared) and status flag
#
data_I
_shelx_title ' 2010src0763 in P1           New: P-1'
_shelx_refln_list_code          4
_shelx_F_calc_maximum      182.85
_exptl_crystal_F_000       276.00
_reflns_d_resolution_high  0.7966
 
loop_
 _symmetry_equiv_pos_as_xyz
 'x, y, z'
 '-x, -y, -z'
 
_cell_length_a     5.8396
_cell_length_b     7.3317
_cell_length_c    13.3362
_cell_angle_alpha 101.670
_cell_angle_beta   96.728
_cell_angle_gamma 110.524
 
_shelx_F_squared_multiplier     1.000
 
loop_
 _refln_index_h
 _refln_index_k
 _refln_index_l
 _refln_F_squared_calc
 _refln_F_squared_meas
 _refln_F_squared_sigma
 _refln_observed_status
   1   0   0      165.81      168.33      6.76 o
   2   0   0      662.66      639.14     17.44 o
   3   0   0     1722.53     1774.71     23.00 o
   4   0   0       93.89      110.54      7.34 o
   5   0   0       17.36       30.60      8.91 o
   6   0   0        7.13      -20.23     13.49 o
  -6   1   0      448.72      476.44     65.55 o
  -5   1   0       65.65       73.10     14.11 o
  -4   1   0     2685.93     2753.61    104.38 o
  -3   1   0     1477.23     1468.98     26.46 o
  -2   1   0      517.13      503.10     21.07 o
  -1   1   0     1333.15     1366.87     20.91 o
   0   1   0        0.69       13.60      7.42 o
   1   1   0     1080.63     1006.19     23.73 o
   2   1   0      442.98      412.55     15.56 o
   3   1   0      640.39      626.81     20.50 o
   4   1   0     2203.98     2201.12     32.81 o
   5   1   0       46.16       61.38     18.22 o
  -7   2   0      147.54      189.00     20.65 o
  -6   2   0       43.74       61.61     18.13 o
  -5   2   0       20.03       -7.96     20.09 o
  -4   2   0      283.93      255.38      9.18 o
  -3   2   0     3192.45     3273.50     35.78 o
  -2   2   0     1271.38     1260.91     22.61 o
  -1   2   0     1443.35     1407.28     56.09 o
   0   2   0    33435.74    31219.00    552.04 o
   1   2   0      221.24      219.13     12.45 o
   2   2   0      366.32      373.17      8.89 o
   3   2   0      388.62      379.65     15.77 o
   4   2   0       35.36       31.39      7.74 o
   5   2   0       14.54       29.84     17.66 o
  -7   3   0      141.05      114.61     25.65 o
  -6   3   0      812.86      783.22     40.18 o
  -5   3   0      105.62      112.79     28.43 o
  -4   3   0     2013.06     2139.03     24.27 o
  -3   3   0     1538.86     1600.96     23.33 o
  -2   3   0      122.52      117.03      7.50 o
  -1   3   0      825.32      788.91     35.08 o
   0   3   0        0.09       14.56      5.19 o
   1   3   0      924.86      913.52     43.00 o
   2   3   0      177.75      201.79     25.62 o
   3   3   0      145.01      170.58     15.98 o
   4   3   0     1260.35     1286.08     40.17 o
   5   3   0       35.13       21.68     24.28 o
  -6   4   0       90.24      158.44     21.13 o
  -5   4   0       24.29       25.53      3.66 o
  -4   4   0      461.33      472.02     21.36 o
  -3   4   0     2283.34     2244.84     30.51 o
  -2   4   0     1371.80     1299.27     32.67 o
  -1   4   0      673.46      685.42     17.69 o
   0   4   0     6688.79     7195.26    135.97 o
   1   4   0      233.81      242.46     28.74 o
   2   4   0      249.62      236.90     16.41 o
   3   4   0       30.70       37.87     19.28 o
   4   4   0       28.11       52.22     25.03 o
  -7   5   0       80.24       82.94     19.02 o
  -6   5   0      869.17      808.85     31.97 o
  -5   5   0      139.77      159.15     13.64 o
  -4   5   0      980.03     1077.30     30.82 o
  -3   5   0      763.40      712.30     28.00 o
  -2   5   0       19.55       26.78     12.95 o
  -1   5   0      293.90      284.90     20.31 o
   0   5   0        0.03       -1.56      7.71 o
   1   5   0      598.25      694.06     43.61 o
   2   5   0       37.81       26.69     11.83 o
   3   5   0       15.11       25.67     17.96 o
   4   5   0      559.18      572.18     27.69 o
  -6   6   0       91.03       83.24     24.47 o
  -5   6   0       22.30       35.06     16.58 o
  -4   6   0      359.94      341.85     24.22 o
  -3   6   0      791.17      746.65     37.73 o
  -2   6   0      881.56      889.56     42.80 o
  -1   6   0      143.50      148.53     12.35 o
   0   6   0     1398.85     1468.49     74.01 o
   1   6   0       92.53       84.29     16.13 o
   2   6   0      152.41      181.92     78.39 o
   3   6   0        3.40       17.94     22.56 o
  -6   7   0      563.76      521.12     28.72 o
  -5   7   0      123.38      128.79     35.70 o
  -4   7   0      358.03      298.33     22.01 o
  -3   7   0      221.16      225.15     18.54 o
  -2   7   0       12.77       11.91     11.74 o
  -1   7   0       67.43       66.67     11.87 o
   0   7   0        0.03        5.87     12.12 o
   1   7   0      308.92      318.97     30.37 o
   2   7   0        1.97      -17.03     16.12 o
  -5   8   0       13.28       20.46     16.47 o
  -4   8   0      142.42      114.43     18.10 o
  -3   8   0      156.53      188.58     34.21 o
  -2   8   0      408.38      392.68     37.02 o
  -1   8   0       21.67       42.60     15.60 o
   0   8   0      311.59      400.79     48.02 o
  -3   9   0       39.90       28.61     33.07 o
   2  -9   1        1.62       21.00     23.46 o
   3  -9   1      162.22      223.79     33.81 o
   0  -8   1      105.48      155.40     25.97 o
   1  -8   1      171.21      150.63     20.85 o
   2  -8   1      128.85      201.40     19.39 o
   3  -8   1       19.54       -2.20     30.55 o
   4  -8   1      141.04      142.51     23.74 o
   5  -8   1      101.18      131.80     20.30 o
  -2  -7   1      351.25      343.61     25.44 o
  -1  -7   1      103.35       35.80     21.14 o
   0  -7   1       36.80       47.78     23.50 o
   1  -7   1      349.65      367.27     32.85 o
   2  -7   1        4.01       14.47     10.68 o
   3  -7   1      428.39      448.51     39.04 o
   4  -7   1        5.31        5.00     11.46 o
   5  -7   1      253.63      200.36     14.47 o
   6  -7   1      129.76      146.54     29.40 o
  -3  -6   1      263.50      277.33     55.16 o
  -2  -6   1       36.30      151.93     43.66 o
  -1  -6   1      243.37      332.13     29.89 o
   0  -6   1      334.36      366.48     24.59 o
   1  -6   1      533.82      598.52     25.76 o
   2  -6   1      402.15      383.30     22.45 o
   3  -6   1        3.82       -2.64      9.54 o
   4  -6   1      271.04      249.14     12.65 o
   5  -6   1      214.02      198.60     23.71 o
   6  -6   1       13.85      -10.52     17.15 o
  -4  -5   1       81.82      119.42     43.85 o
  -3  -5   1       45.90       63.09      9.62 o
  -2  -5   1      796.39      777.65     37.65 o
  -1  -5   1      255.35      252.87     19.62 o
   0  -5   1       75.59       51.11     20.13 o
   1  -5   1      528.56      482.71     34.23 o
   2  -5   1        0.55       19.38      5.31 o
   3  -5   1      866.61      873.99     16.73 o
   4  -5   1       28.79       33.12      7.45 o
   5  -5   1      608.03      555.01     31.39 o
   6  -5   1      185.81      178.62     26.46 o
   7  -5   1        3.43       67.52     15.37 o
  -4  -4   1      101.58       72.88     11.42 o
  -3  -4   1      612.72      560.59     27.54 o
  -2  -4   1       23.50       11.48      5.95 o
  -1  -4   1      533.94      520.33     16.04 o
   0  -4   1      547.68      510.19     16.00 o
   1  -4   1     1563.50     1606.25     98.30 o
   2  -4   1     1423.37     1293.54     27.73 o
   3  -4   1       19.56       44.09      7.08 o
   4  -4   1      364.96      357.05     10.67 o
   5  -4   1      387.06      352.45     17.12 o
   6  -4   1       19.69        7.71     11.72 o
   7  -4   1      247.80      283.44     33.32 o
  -5  -3   1      225.96      323.03     25.56 o
  -4  -3   1      170.35      165.45     10.09 o
  -3  -3   1       60.21       72.86     13.96 o
  -2  -3   1     1626.26     1533.66     35.23 o
  -1  -3   1      499.56      488.02     23.56 o
   0  -3   1      114.40       73.00     10.75 o
   1  -3   1      659.41      621.28     12.82 o
   2  -3   1       99.64       99.05      5.89 o
   3  -3   1     1384.18     1421.62     22.67 o
   4  -3   1      104.21       92.87      6.47 o
   5  -3   1      995.03      988.16     72.89 o
   6  -3   1      216.69      196.86     22.15 o
   7  -3   1        4.65       31.36     22.54 o
  -6  -2   1       47.56       52.47     64.68 o
  -5  -2   1      157.02      201.35     13.59 o
  -4  -2   1      259.15      268.62      9.91 o
  -3  -2   1     1026.87      953.32     23.21 o
  -2  -2   1        1.68        5.45      5.63 o
  -1  -2   1     2089.29     2038.75     52.19 o
   0  -2   1      337.54      343.49      9.88 o
   1  -2   1     3484.39     3565.44     43.71 o
   2  -2   1     4537.20     4535.26     58.58 o
   3  -2   1       93.39      131.75     10.52 o
   4  -2   1      318.38      334.50     16.79 o
   5  -2   1      484.03      500.43     57.44 o
   6  -2   1       22.56       25.48     13.39 o
   7  -2   1      163.36      205.29     34.99 o
  -6  -1   1      154.46      102.89     32.34 o
  -5  -1   1      548.63      531.31     13.78 o
  -4  -1   1      377.31      364.55     19.09 o
  -3  -1   1       43.84       23.68      5.99 o
  -2  -1   1     2778.07     2709.21     33.40 o
  -1  -1   1      672.48      735.69     16.96 o
   0  -1   1      231.76      255.29     22.63 o
   1  -1   1     1666.01     1718.19     19.18 o
   2  -1   1      528.83      527.27     14.77 o
   3  -1   1     1658.95     1742.79     30.66 o
   4  -1   1      222.11      243.56     22.19 o
   5  -1   1      976.20     1026.52     62.81 o
   6  -1   1      207.48      236.56     30.87 o
  -6   0   1       66.39      113.87     38.22 o
  -5   0   1      111.93      117.86     27.93 o
  -4   0   1      262.55      263.66     10.83 o
  -3   0   1     1261.54     1233.61     23.14 o
  -2   0   1       17.58       42.64      6.50 o
  -1   0   1    11635.83    12096.67    135.51 o
   1   0   1     2513.65     2619.17     39.80 o
   2   0   1     6453.12     6663.57     88.63 o
   3   0   1       33.55       49.39      8.25 o
   4   0   1      168.23      175.57      6.96 o
   5   0   1      380.72      376.65     33.34 o
   6   0   1       26.24        9.04     20.84 o
  -7   1   1       30.55      -12.14     15.89 o
  -6   1   1      231.75      278.54     27.54 o
  -5   1   1      985.47     1004.01     34.94 o
  -4   1   1      799.74      786.41     40.42 o
  -3   1   1       24.43       38.83      7.38 o
  -2   1   1     3337.33     3587.31     41.61 o
  -1   1   1      526.51      578.75     14.22 o
   0   1   1       88.99      100.30      5.72 o
   1   1   1     3270.87     3197.85     48.53 o
   2   1   1      444.20      432.96     16.15 o
   3   1   1     1378.04     1358.67     36.95 o
   4   1   1      223.89      220.51     13.26 o
   5   1   1      575.17      572.19     23.52 o
   6   1   1      157.13      175.44     84.27 o
  -7   2   1      146.85      185.11     79.37 o
  -6   2   1       63.79       52.04     12.25 o
  -5   2   1       97.17       74.70     16.68 o
  -4   2   1       49.82       57.01      7.14 o
  -3   2   1     1187.37     1174.12     23.68 o
  -2   2   1       77.30       78.73     12.42 o
  -1   2   1    18109.60    18615.47    331.62 o
   0   2   1      482.50      501.44     13.72 o
   1   2   1      465.31      472.35     28.01 o
   2   2   1     3588.20     3702.33     82.92 o
   3   2   1        0.93       -5.86     13.02 o
   4   2   1       47.52       46.53     14.85 o
   5   2   1      200.86      236.10     59.11 o
  -7   3   1       71.91       94.86     46.38 o
  -6   3   1      282.91      268.14     17.78 o
  -5   3   1     1137.29     1161.06     28.85 o
  -4   3   1     1185.96     1220.95     16.92 o
  -3   3   1       31.54       31.27      3.52 o
  -2   3   1     2668.55     2909.33     51.27 o
  -1   3   1      317.66      340.04     20.38 o
   0   3   1        7.20       -0.35      6.31 o
   1   3   1     2067.54     2020.84     56.30 o
   2   3   1      132.77      118.48      8.81 o
   3   3   1      871.22      860.20     39.21 o
   4   3   1      117.81      145.44     21.92 o
   5   3   1      213.68      238.14     32.79 o
  -7   4   1      106.39       75.73     20.06 o
  -6   4   1       36.26       28.33     17.34 o
  -5   4   1      146.65      166.59     10.80 o
  -4   4   1       21.13       18.66      4.98 o
  -3   4   1      907.75      831.09     18.89 o
  -2   4   1      603.42      621.64     25.64 o
  -1   4   1     8611.47     8643.70    117.14 o
   0   4   1      672.52      633.45     21.11 o
   1   4   1       60.45       60.23      9.75 o
   2   4   1     1197.88     1276.49     37.91 o
   3   4   1        6.57       19.96     10.35 o
   4   4   1        6.07       59.90     18.95 o
  -7   5   1      136.68      130.33     32.34 o
  -6   5   1      307.24      346.51     19.73 o
  -5   5   1      800.56      831.89     23.71 o
  -4   5   1     1031.60     1017.47     26.53 o
  -3   5   1       90.16       52.66     15.41 o
  -2   5   1     1384.18     1412.03     37.04 o
  -1   5   1      150.07      138.71     22.28 o
   0   5   1        4.41       -8.78      7.52 o
   1   5   1      831.79      839.44     41.87 o
   2   5   1       16.38       31.05     20.08 o
   3   5   1      453.79      590.02     25.72 o
  -6   6   1        9.19       21.85     26.45 o
  -5   6   1      206.54      207.54     13.89 o
  -4   6   1       82.41      128.35     14.78 o
  -3   6   1      548.44      482.90     32.19 o
  -2   6   1      716.21      696.55     38.33 o
  -1   6   1     2783.31     2728.96     68.32 o
   0   6   1      395.19      387.01     18.86 o
   1   6   1        8.53      -17.74     11.83 o
   2   6   1      257.97      395.15     45.68 o
  -6   7   1      282.04      228.13     17.62 o
  -5   7   1      368.97      367.01     37.48 o
  -4   7   1      524.47      487.70     52.25 o
  -3   7   1      138.29      119.80     20.21 o
  -2   7   1      468.51      561.89     34.28 o
  -1   7   1       47.82       60.57     30.41 o
   0   7   1        2.40       71.21     88.19 o
   1   7   1      226.62      259.34     25.72 o
  -5   8   1      180.97      161.89     65.65 o
  -4   8   1       47.81       67.66     18.81 o
  -3   8   1      244.59      332.74     25.51 o
  -2   8   1      422.89      337.62     22.62 o
  -1   8   1      745.38      869.77     59.68 o
   0   8   1      144.34      118.21     27.29 o
   2  -9   2       95.02      177.86     23.91 o
   3  -9   2       34.16       77.98     32.43 o
   0  -8   2       13.90       79.04     18.40 o
   1  -8   2      348.25      408.84    117.10 o
   2  -8   2      198.96      247.33     20.08 o
   3  -8   2       25.59       36.72     14.11 o
   4  -8   2      364.39      460.99     49.33 o
   5  -8   2        3.71        7.10     25.48 o
  -2  -7   2      221.36      315.95     29.47 o
  -1  -7   2        0.29       -1.88     21.07 o
   0  -7   2      599.18      624.48     36.33 o
   1  -7   2       53.81       32.09     16.27 o
   2  -7   2      338.36      296.73     31.12 o
   3  -7   2      102.90       85.10      9.07 o
   4  -7   2        7.09        1.88     27.27 o
   5  -7   2      474.29      503.48     70.06 o
   6  -7   2       63.02      116.12     67.61 o
  -3  -6   2      272.36      259.56     21.93 o
  -2  -6   2      289.04      324.20     24.92 o
  -1  -6   2      348.70      366.93     73.00 o
   0  -6   2       46.60       30.04     14.09 o
   1  -6   2      668.57      661.92     40.17 o
   2  -6   2      582.53      473.99     16.48 o
   3  -6   2       45.73       22.03     10.81 o
   4  -6   2      572.93      577.42     21.36 o
   5  -6   2        5.27      -19.23     19.11 o
   6  -6   2      375.59      377.50     60.76 o
  -4  -5   2      176.62      229.02     59.29 o
  -3  -5   2      334.37      367.30     26.87 o
  -2  -5   2      621.40      556.16     18.95 o
  -1  -5   2        2.60       39.45     14.00 o
   0  -5   2     1120.04      988.46     80.90 o
   1  -5   2      225.34      198.41     10.70 o
   2  -5   2      970.12      938.61     30.77 o
   3  -5   2      231.78      193.28      9.75 o
   4  -5   2        6.76       16.02     10.42 o
   5  -5   2      792.88      803.70     21.77 o
   6  -5   2      127.08      205.15     22.95 o
   7  -5   2      157.60      181.47     41.62 o
  -4  -4   2      172.76      299.33     48.02 o
  -3  -4   2      630.07      767.01     35.97 o
  -2  -4   2      310.82      302.43     10.47 o
  -1  -4   2     1230.52     1179.14     33.25 o
   0  -4   2      107.53       84.59     12.02 o
   1  -4   2      934.40      840.42     27.82 o
   2  -4   2     1086.04     1043.73     23.05 o
   3  -4   2       72.83       93.11      5.35 o
   4  -4   2      693.91      775.59     14.72 o
   5  -4   2        7.33       43.00      9.96 o
   6  -4   2      587.41      639.32     33.53 o
   7  -4   2       26.45       -0.53     13.57 o
  -5  -3   2      191.23      271.44     25.48 o
  -4  -3   2      567.47      567.31     19.38 o
  -3  -3   2      481.79      437.37     16.57 o
  -2  -3   2     1341.85     1325.74     25.48 o
  -1  -3   2        5.35       28.05     11.70 o
   0  -3   2     1263.09     1202.89     39.88 o
   1  -3   2      629.88      617.93     24.26 o
   2  -3   2     2152.08     2277.94     31.76 o
   3  -3   2      386.08      336.70     11.96 o
   4  -3   2        7.38       10.14      4.25 o
   5  -3   2      867.42      976.95     53.59 o
   6  -3   2      159.41      165.27     17.94 o
   7  -3   2       91.91       55.09     28.82 o
  -5  -2   2       77.52      102.01     30.05 o
  -4  -2   2      411.04      347.22     14.80 o
  -3  -2   2      956.22      944.29     38.84 o
  -2  -2   2      179.45      167.93      6.08 o
  -1  -2   2     2663.71     2753.76     43.19 o
   0  -2   2       55.32       75.02     13.72 o
   1  -2   2     1179.50     1152.87     21.96 o
   2  -2   2     1147.02     1127.18     14.07 o
   3  -2   2      126.18      127.56      8.08 o
   4  -2   2      722.10      748.74     32.25 o
   5  -2   2       18.48       27.97      9.73 o
   6  -2   2      599.65      682.24     57.69 o
  -6  -1   2        0.52      -44.10     29.40 o
  -5  -1   2      261.87      252.03     14.19 o
  -4  -1   2      938.13      908.24     21.84 o
  -3  -1   2      506.62      437.30     10.19 o
  -2  -1   2     2329.30     2386.46     48.80 o
  -1  -1   2       27.79       32.52      7.42 o
   0  -1   2      495.61      482.90     14.72 o
   1  -1   2      838.56      912.26     16.20 o
   2  -1   2     2869.06     3066.68     36.09 o
   3  -1   2      590.88      499.45     20.19 o
   4  -1   2       23.17       56.55     18.45 o
   5  -1   2      634.36      602.12     39.59 o
   6  -1   2      118.60       98.50     15.20 o
  -6   0   2      461.49      517.49     38.71 o
  -5   0   2      330.92      335.66     19.40 o
  -4   0   2      703.81      720.37     16.23 o
  -3   0   2      944.20      999.54     34.30 o
  -2   0   2       40.12       45.98      7.66 o
  -1   0   2     3017.69     3199.32     36.21 o
   0   0   2       28.04       56.44      6.22 o
   1   0   2     1795.75     1703.32     33.71 o
   2   0   2      622.05      584.97     16.46 o
   3   0   2      187.30      183.43      8.30 o
   4   0   2      609.27      653.03     25.01 o
   5   0   2       36.52       29.03      5.42 o
   6   0   2      392.18      338.08     39.27 o
  -7   1   2      201.23      228.20     44.38 o
  -6   1   2        1.50       28.96     16.18 o
  -5   1   2      303.79      321.77     15.72 o
  -4   1   2      830.27      892.20     18.40 o
  -3   1   2      435.02      431.47     11.92 o
  -2   1   2     2765.97     2803.06     31.55 o
  -1   1   2      539.82      595.20     13.87 o
   0   1   2      578.21      600.65     19.14 o
   1   1   2      348.12      383.01     10.67 o
   2   1   2     1784.24     1854.52     38.38 o
   3   1   2      715.10      613.15     16.42 o
   4   1   2       38.81       56.08     10.08 o
   5   1   2      330.26      352.49     22.08 o
   6   1   2       58.89      131.73     20.62 o
  -7   2   2        0.75       54.99     31.36 o
  -6   2   2      282.89      256.33     42.14 o
  -5   2   2      557.13      615.44     36.35 o
  -4   2   2      819.73      840.22     14.31 o
  -3   2   2      573.73      570.62     10.34 o
  -2   2   2      173.93      181.63      9.15 o
  -1   2   2     1801.67     1786.62     25.11 o
   0   2   2       24.83       43.96      6.82 o
   1   2   2     1744.31     1782.09     62.58 o
   2   2   2      342.45      306.79     12.82 o
   3   2   2      143.18      106.46      9.52 o
   4   2   2      359.97      353.79     13.15 o
   5   2   2       31.18       33.75     12.81 o
  -7   3   2      198.52      120.63     21.06 o
  -6   3   2        0.06      -14.43     10.76 o
  -5   3   2      367.57      410.14     23.07 o
  -4   3   2      437.55      418.47     16.52 o
  -3   3   2      349.20      333.46     11.28 o
  -2   3   2     1994.13     1973.14     27.46 o
  -1   3   2      356.22      381.47     11.88 o
   0   3   2     1258.85     1194.06     46.11 o
   1   3   2      124.99      131.02     19.14 o
   2   3   2      717.25      692.43     18.56 o
   3   3   2      513.47      525.74     22.49 o
   4   3   2       33.08       24.52     13.43 o
   5   3   2      129.01      137.92     19.11 o
  -7   4   2        0.66      -26.37     17.58 o
  -6   4   2      110.29      112.84     13.26 o
  -5   4   2      449.83      500.51     16.85 o
  -4   4   2      654.01      685.84     15.42 o
  -3   4   2      383.60      389.25     10.46 o
  -2   4   2      605.55      614.38     24.40 o
  -1   4   2     1081.72     1065.73     31.99 o
   0   4   2        1.09       21.27      7.32 o
   1   4   2     1007.91      926.59     26.73 o
   2   4   2      224.73      225.89     23.76 o
   3   4   2       50.38       73.04      9.35 o
   4   4   2      151.63      151.14     22.12 o
  -7   5   2      136.74       59.78     32.34 o
  -6   5   2        4.49       27.37     22.51 o
  -5   5   2      400.69      334.80     11.54 o
  -4   5   2      193.47      173.82      9.57 o
  -3   5   2      283.59      284.08     14.61 o
  -2   5   2     1052.54     1057.75     39.25 o
  -1   5   2       29.36       19.95      5.92 o
   0   5   2      990.55      951.09     70.72 o
   1   5   2       47.39       55.69     24.00 o
   2   5   2      248.33      283.19     22.63 o
   3   5   2      239.83      229.04     50.21 o
  -6   6   2       44.41       30.83     14.84 o
  -5   6   2      201.61      226.87     20.93 o
  -4   6   2      387.43      411.33     18.95 o
  -3   6   2      368.60      334.13     16.07 o
  -2   6   2      616.68      608.66     25.21 o
  -1   6   2      613.73      556.98     31.26 o
   0   6   2        8.55      -13.70     38.22 o
   1   6   2      375.71      365.21     32.87 o
   2   6   2      115.17      134.50     45.44 o
  -6   7   2       11.30       -4.71     13.78 o
  -5   7   2      318.87      315.95     21.11 o
  -4   7   2      121.18      117.85     11.27 o
  -3   7   2      188.07      193.40     29.42 o
  -2   7   2      402.28      459.08    100.93 o
  -1   7   2        5.89      -15.21     19.98 o
   0   7   2      476.55      485.09     58.70 o
   1   7   2       15.88       13.74     16.17 o
  -5   8   2       57.89       46.90     35.93 o
  -4   8   2      172.56      151.66     12.68 o
  -3   8   2      318.25      366.90     18.73 o
  -2   8   2      321.64      306.25     34.99 o
  -1   8   2      271.29      305.31     26.02 o
   2  -9   3       91.53      143.45     28.04 o
   3  -9   3       20.63       29.96     23.00 o
  -1  -8   3       56.45       19.30     22.83 o
   0  -8   3      164.11      236.16     38.22 o
   1  -8   3      223.43      313.55     26.30 o
   2  -8   3       11.37       50.52     18.67 o
   3  -8   3      544.55      527.83     89.77 o
   4  -8   3      163.89      208.22     36.61 o
   5  -8   3       61.01       -7.98     16.71 o
  -2  -7   3       47.70       11.62     21.75 o
  -1  -7   3      410.03      343.95     42.14 o
   0  -7   3      108.87      162.67     31.36 o
   1  -7   3        1.75        2.94     23.52 o
   2  -7   3      243.00      258.54     39.18 o
   3  -7   3       22.34       19.64     14.43 o
   4  -7   3      216.15      203.05     12.58 o
   5  -7   3      293.68      272.96     85.25 o
   6  -7   3      129.57      109.32     25.97 o
  -3  -6   3       56.94      127.63     47.04 o
  -2  -6   3       59.11       30.57     17.66 o
  -1  -6   3      218.48      244.29     14.16 o
   0  -6   3      492.13      433.62     15.33 o
   1  -6   3      896.48      766.62     75.22 o
   2  -6   3       90.01       92.15     12.87 o
   3  -6   3     1244.24     1143.36     29.47 o
   4  -6   3      284.76      282.45     31.68 o
   5  -6   3      105.14      101.26     14.10 o
   6  -6   3      173.39      150.97     34.79 o
  -4  -5   3       76.49       34.30     25.48 o
  -3  -5   3      453.66      418.37     21.76 o
  -2  -5   3      325.16      294.63     11.60 o
  -1  -5   3     1093.63     1017.21     25.43 o
   0  -5   3      267.95      212.86     15.95 o
   1  -5   3        5.24       34.14     10.82 o
   2  -5   3      443.72      357.86     28.19 o
   3  -5   3       18.65       23.21      4.81 o
   4  -5   3      539.88      500.89     23.03 o
   5  -5   3      614.92      566.21     15.55 o
   6  -5   3      190.83      190.90     16.57 o
  -5  -4   3       13.87       23.52     22.54 o
  -4  -4   3      406.24      442.85     40.44 o
  -3  -4   3      155.34      126.52     11.54 o
  -2  -4   3      325.04      311.68     16.26 o
  -1  -4   3      727.48      696.72     31.06 o
   0  -4   3     1016.54     1199.65     26.17 o
   1  -4   3     2439.24     2380.28     90.52 o
   2  -4   3      486.31      496.26     20.43 o
   3  -4   3     1972.23     2007.66     28.10 o
   4  -4   3      396.17      411.84     20.85 o
   5  -4   3      173.83      188.84     10.69 o
   6  -4   3      199.92      269.13     20.22 o
   7  -4   3       40.24       46.47     21.15 o
  -5  -3   3      499.57      498.78     32.34 o
  -4  -3   3      170.75      144.16      8.41 o
  -3  -3   3     1043.00      963.50     33.65 o
  -2  -3   3     1234.69     1303.74     32.89 o
  -1  -3   3     2155.80     2111.93     35.42 o
   0  -3   3      438.23      429.80     17.64 o
   1  -3   3       58.74       66.32     10.12 o
   2  -3   3      596.96      586.59     11.71 o
   3  -3   3       53.06       54.50      5.36 o
   4  -3   3      914.09      833.92     23.48 o
   5  -3   3      926.16      894.37     36.65 o
   6  -3   3      130.44      135.70     14.18 o
  -5  -2   3       16.76       14.42     23.72 o
  -4  -2   3     1022.70      936.04     26.73 o
  -3  -2   3      219.54      234.48     10.82 o
  -2  -2   3     1024.08     1080.89     22.92 o
  -1  -2   3     2079.49     2165.10     46.09 o
   0  -2   3     1329.39     1332.41     43.83 o
   1  -2   3     4443.32     4394.11     71.17 o
   2  -2   3     1302.03     1449.53     34.79 o
   3  -2   3     1885.50     1933.65     23.40 o
   4  -2   3      369.84      375.92     12.79 o
   5  -2   3      247.59      252.00     30.76 o
   6  -2   3      180.43      134.79     18.67 o
  -6  -1   3       65.66       56.84      8.82 o
  -5  -1   3     1506.55     1454.38     30.88 o
  -4  -1   3      141.99      142.18     10.88 o
  -3  -1   3     1701.77     1755.21     43.56 o
  -2  -1   3     2816.99     3084.53     52.20 o
  -1  -1   3     2620.93     2553.47     42.36 o
   0  -1   3      655.07      675.00     13.70 o
   1  -1   3      448.05      501.97     14.58 o
   2  -1   3      571.04      539.47     13.92 o
   3  -1   3      179.59      216.37     28.71 o
   4  -1   3      915.11      888.89     16.50 o
   5  -1   3      920.08      938.17     50.07 o
   6  -1   3       25.99      104.89     40.67 o
  -6   0   3      142.13      234.80     28.42 o
  -5   0   3       16.18       14.03      3.94 o
  -4   0   3     1544.48     1634.76     28.65 o
  -3   0   3      129.22      156.48      7.61 o
  -2   0   3     1859.48     2019.05     23.68 o
  -1   0   3     3489.85     3575.77     46.15 o
   0   0   3      898.27      895.79     15.48 o
   1   0   3     3889.23     3897.17     47.22 o
   2   0   3     1207.25     1349.76     25.92 o
   3   0   3     1165.83     1228.78     39.15 o
   4   0   3      276.49      253.77     16.22 o
   5   0   3      246.50      230.37     13.46 o
   6   0   3      118.52      174.29     27.93 o
  -7   1   3       14.94       15.63     21.95 o
  -6   1   3       42.73       -0.98     19.60 o
  -5   1   3     2486.88     2558.95     66.62 o
  -4   1   3       13.82       22.98      4.12 o
  -3   1   3     1825.89     1916.12     24.28 o
  -2   1   3     2531.64     2718.23     30.74 o
  -1   1   3      954.95      908.93     18.01 o
   0   1   3      799.08      819.70     14.34 o
   1   1   3      863.42      951.75     32.36 o
   2   1   3      478.32      475.92     18.32 o
   3   1   3      219.23      217.68      8.47 o
   4   1   3      555.57      490.54     16.85 o
   5   1   3      569.20      536.85     43.52 o
  -7   2   3      312.89      355.24     63.70 o
  -6   2   3      278.79      278.80     21.62 o
  -5   2   3       17.02       36.06      9.53 o
  -4   2   3     1425.72     1440.68     22.44 o
  -3   2   3        2.62       16.14      3.83 o
  -2   2   3     1533.27     1625.43     32.13 o
  -1   2   3     2375.37     2412.82     46.68 o
   0   2   3      432.65      387.63     13.79 o
   1   2   3     1708.39     1638.96     48.85 o
   2   2   3      441.17      518.44     13.22 o
   3   2   3      582.36      607.00     15.70 o
   4   2   3      200.81      131.10     17.62 o
   5   2   3      154.61      167.81     20.96 o
  -7   3   3       42.00        2.23     24.31 o
  -6   3   3        9.44        7.10     19.58 o
  -5   3   3     2147.77     2191.89     50.49 o
  -4   3   3       22.79       21.83      5.04 o
  -3   3   3     1331.13     1338.79     22.93 o
  -2   3   3      612.44      627.24     19.27 o
  -1   3   3      253.87      230.60     18.41 o
   0   3   3      666.69      626.10     30.19 o
   1   3   3      562.94      652.57     41.54 o
   2   3   3      353.65      308.07     18.39 o
   3   3   3      145.18      118.37     21.93 o
   4   3   3      229.32      223.85     16.25 o
  -7   4   3      186.23      162.40     51.45 o
  -6   4   3      345.88      351.44     49.97 o
  -5   4   3       20.40       17.50      6.79 o
  -4   4   3      834.98      812.85     24.95 o
  -3   4   3       13.72        5.53      4.76 o
  -2   4   3      711.72      698.60     43.31 o
  -1   4   3     1021.27      997.58     32.00 o
   0   4   3      230.05      221.47     10.01 o
   1   4   3      631.24      513.51     20.14 o
   2   4   3      107.84       40.08     10.21 o
   3   4   3      221.02      265.96     20.91 o
   4   4   3      113.80       60.16     37.51 o
  -7   5   3       56.31       77.79     20.06 o
  -6   5   3        2.84        1.93      8.90 o
  -5   5   3     1054.58     1085.37     51.70 o
  -4   5   3       57.98       59.16     12.43 o
  -3   5   3      845.01      841.72     33.38 o
  -2   5   3       62.49      102.05     22.85 o
  -1   5   3      155.50      148.06     11.02 o
   0   5   3      381.08      394.07     26.59 o
   1   5   3      233.09      207.82     17.57 o
   2   5   3      177.80      159.64     20.54 o
   3   5   3       67.17      125.24     30.21 o
  -6   6   3      258.87      209.67     15.29 o
  -5   6   3       21.19       43.14     11.75 o
  -4   6   3      370.91      353.35     24.12 o
  -3   6   3        0.74        5.57     12.37 o
  -2   6   3      278.17      200.02     12.80 o
  -1   6   3      380.50      324.75     33.80 o
   0   6   3      120.29       96.48     21.92 o
   1   6   3      233.95      230.58     20.40 o
   2   6   3       23.89       37.26     20.58 o
  -6   7   3        4.50        8.19     13.26 o
  -5   7   3      334.93      324.31     40.27 o
  -4   7   3       38.11       85.98     29.57 o
  -3   7   3      477.58      535.49     24.38 o
  -2   7   3        7.13       22.81     16.19 o
  -1   7   3      103.06       69.80     26.94 o
   0   7   3      145.54      124.20     12.58 o
   1   7   3       76.54       79.48     47.53 o
  -5   8   3       17.24        5.21     27.02 o
  -4   8   3      173.12      205.43     30.47 o
  -3   8   3       16.24       73.27     14.07 o
  -2   8   3      109.75      143.91     36.45 o
  -1   8   3      127.35       70.72     19.31 o
   2  -9   4      169.78      167.21     34.04 o
   3  -9   4        7.94      -44.10     29.40 o
   0  -8   4       72.42      121.51     24.22 o
   1  -8   4      103.86      115.93     22.14 o
   2  -8   4      108.79      193.98     47.34 o
   3  -8   4      580.01      519.31     25.82 o
   4  -8   4       13.32       17.75     23.03 o
   5  -8   4      313.16      397.85     40.18 o
  -2  -7   4       24.51       72.51     29.40 o
  -1  -7   4      271.39      284.24     25.23 o
   0  -7   4       56.23       51.80     19.77 o
   1  -7   4      272.62      334.06     69.08 o
   2  -7   4      427.30      361.54     17.88 o
   3  -7   4        7.55       -8.10      6.59 o
   4  -7   4      390.44      381.07     47.38 o
   5  -7   4       26.05        4.65     31.36 o
   6  -7   4      137.40      128.49     56.35 o
  -3  -6   4        9.05       35.28     30.38 o
  -2  -6   4      171.41      238.80     35.27 o
  -1  -6   4        2.48       41.52     46.51 o
   0  -6   4      302.55      297.62     28.42 o
   1  -6   4      258.63      200.84     20.54 o
   2  -6   4      331.27      270.19     10.40 o
   3  -6   4     1135.03     1010.31     31.36 o
   4  -6   4        3.27       10.33      8.45 o
   5  -6   4      543.51      555.26     47.66 o
   6  -6   4       17.35        8.08     11.76 o
  -4  -5   4      112.66      121.41     20.75 o
  -3  -5   4      197.79      111.16     13.15 o
  -2  -5   4      147.66      154.05     28.85 o
  -1  -5   4      689.59      613.14     45.83 o
   0  -5   4      252.31      283.31     21.51 o
   1  -5   4      518.02      542.54     25.60 o
   2  -5   4      684.87      652.90     22.04 o
   3  -5   4        3.59        3.19      4.18 o
   4  -5   4      699.19      687.49     27.24 o
   5  -5   4        2.70       38.32      8.86 o
   6  -5   4      182.34      183.41     14.81 o
  -4  -4   4       80.93       97.99     30.38 o
  -3  -4   4       19.53       17.44     10.70 o
  -2  -4   4      415.53      378.47     16.44 o
  -1  -4   4       34.22       34.94     13.95 o
   0  -4   4     1002.95      981.48     47.45 o
   1  -4   4      635.16      630.40     14.58 o
   2  -4   4      871.62      867.60     20.13 o
   3  -4   4     1768.12     1785.11     37.23 o
   4  -4   4        0.07        3.48      4.45 o
   5  -4   4      684.85      665.02     30.60 o
   6  -4   4       12.79       76.24     29.89 o
  -5  -3   4        7.97       68.59     18.62 o
  -4  -3   4      343.31      347.66     22.27 o
  -3  -3   4      859.57      861.44     30.64 o
  -2  -3   4      546.91      604.17     27.46 o
  -1  -3   4     1359.78     1307.82     48.23 o
   0  -3   4      816.91      761.31     22.91 o
   1  -3   4      591.23      598.69     15.64 o
   2  -3   4      549.63      544.92     12.86 o
   3  -3   4        3.58       -5.76      5.51 o
   4  -3   4     1073.58     1128.46     30.35 o
   5  -3   4        8.94       -3.02     11.80 o
   6  -3   4      251.88      271.61     38.22 o
  -6  -2   4        1.62      -20.58     13.72 o
  -5  -2   4      245.15      316.97     30.38 o
  -4  -2   4       73.98       79.96     15.12 o
  -3  -2   4       65.11       85.80      8.08 o
  -2  -2   4      849.08      813.06     29.59 o
  -1  -2   4       92.45      107.63      6.03 o
   0  -2   4     2517.56     2435.47     72.28 o
   1  -2   4     1524.90     1589.31     33.44 o
   2  -2   4     1585.55     1620.09     43.87 o
   3  -2   4     2150.63     2260.04     37.00 o
   4  -2   4        1.18       19.40     11.67 o
   5  -2   4      615.84      552.13     29.20 o
   6  -2   4       18.36       14.43     19.93 o
  -6  -1   4      177.91      250.67     28.91 o
  -5  -1   4        2.14       20.77      7.39 o
  -4  -1   4      666.36      655.27     27.50 o
  -3  -1   4     2743.46     3081.53     60.39 o
  -2  -1   4     1173.30     1325.06     24.24 o
  -1  -1   4     1933.51     1978.76     50.62 o
   0  -1   4     1421.01     1456.03     32.81 o
   1  -1   4      604.91      633.41     17.22 o
   2  -1   4      306.15      287.98      8.62 o
   3  -1   4       17.67       24.70      3.99 o
   4  -1   4     1245.77     1200.08     35.08 o
   5  -1   4       16.77       25.01      6.81 o
   6  -1   4      300.71      316.15     23.14 o
  -6   0   4       13.30       77.91     24.50 o
  -5   0   4      555.80      601.03     35.57 o
  -4   0   4       87.40       93.37      7.30 o
  -3   0   4      187.93      190.60      8.85 o
  -2   0   4     1448.34     1417.60     20.92 o
  -1   0   4       32.39       45.42     10.64 o
   0   0   4     3586.70     3538.33     59.69 o
   1   0   4     2318.53     2454.05     32.72 o
   2   0   4     1312.50     1382.75     30.79 o
   3   0   4     1680.80     1833.19     29.73 o
   4   0   4        0.20        6.91      5.42 o
   5   0   4      394.98      397.73     21.47 o
   6   0   4       31.95       10.39     19.25 o
  -7   1   4        3.02        3.71     18.60 o
  -6   1   4      630.50      520.47     28.60 o
  -5   1   4        2.81       10.33     10.92 o
  -4   1   4      763.61      809.13     32.92 o
  -3   1   4     4908.48     5445.53     68.81 o
  -2   1   4      910.50      983.39     15.94 o
  -1   1   4     1560.27     1563.87     21.26 o
   0   1   4      953.77      954.18     18.04 o
   1   1   4      523.40      563.27     11.15 o
   2   1   4      303.05      299.86     13.29 o
   3   1   4       37.15       49.37      6.54 o
   4   1   4     1037.33      952.08     17.70 o
   5   1   4        1.09       12.66     25.66 o
  -7   2   4      326.93      416.26     26.51 o
  -6   2   4       43.51       96.77     37.24 o
  -5   2   4      703.56      749.93     24.40 o
  -4   2   4      143.05      141.39     12.09 o
  -3   2   4      294.25      301.57     13.79 o
  -2   2   4     1562.98     1547.06     26.73 o
  -1   2   4        0.64       -1.97      3.44 o
   0   2   4     2396.43     2415.38     35.73 o
   1   2   4     1804.75     1909.51     45.34 o
   2   2   4      586.91      603.88     28.78 o
   3   2   4      908.03      915.57     23.94 o
   4   2   4        0.48       20.81     28.43 o
   5   2   4      178.24      169.77     38.05 o
  -7   3   4        0.09       -7.35     16.63 o
  -6   3   4     1210.28     1148.69     50.33 o
  -5   3   4       19.97       30.03     14.33 o
  -4   3   4      496.60      494.46     11.23 o
  -3   3   4     4082.40     4421.50     84.58 o
  -2   3   4      187.35      186.94      8.94 o
  -1   3   4      838.88      867.89     26.65 o
   0   3   4      288.44      262.32     18.48 o
   1   3   4      258.56      226.97     11.16 o
   2   3   4      267.85      231.18     22.94 o
   3   3   4       25.39       -1.93     39.69 o
   4   3   4      590.39      676.70     39.34 o
  -7   4   4      361.75      349.02     38.38 o
  -6   4   4       70.47      107.73     15.28 o
  -5   4   4      514.79      511.73     16.14 o
  -4   4   4      206.49      221.70     10.04 o
  -3   4   4      206.20      205.02     12.73 o
  -2   4   4     1053.35     1066.51     38.00 o
  -1   4   4        7.88        0.18      8.98 o
   0   4   4      991.58      961.02     36.40 o
   1   4   4      911.82      923.91     48.37 o
   2   4   4      209.06      252.39     13.68 o
   3   4   4      411.19      422.52     21.20 o
   4   4   4        0.54      -19.94     24.40 o
  -7   5   4       22.79       33.73     49.98 o
  -6   5   4     1196.91     1142.53     30.38 o
  -5   5   4       76.63       77.31     11.76 o
  -4   5   4      215.28      229.44     13.47 o
  -3   5   4     1816.67     1812.87     40.47 o
  -2   5   4       14.07       44.45     18.16 o
  -1   5   4      400.47      416.31     15.79 o
   0   5   4       48.50       44.56     10.75 o
   1   5   4       83.56       88.90     19.24 o
   2   5   4      153.63      139.53     20.42 o
   3   5   4        8.80       41.54     13.83 o
  -6   6   4       63.09       97.42     18.61 o
  -5   6   4      230.47      209.21     15.83 o
  -4   6   4      165.05      186.95     29.62 o
  -3   6   4       71.40       95.92     19.22 o
  -2   6   4      510.88      503.80     35.75 o
  -1   6   4        3.33       -9.28     10.03 o
   0   6   4      293.15      233.85     11.04 o
   1   6   4      353.13      367.93     60.18 o
   2   6   4       55.87       62.68     19.74 o
  -5   7   4       97.87      126.27     19.34 o
  -4   7   4       86.40      130.48     28.73 o
  -3   7   4      514.37      512.96     19.74 o
  -2   7   4        0.30       -3.40     11.61 o
  -1   7   4      153.03      147.20     14.99 o
   0   7   4        2.51        1.77     19.36 o
  -4   8   4       54.24       67.67     28.42 o
  -3   8   4       13.98       77.02     19.07 o
  -2   8   4      198.53      207.95     21.25 o
   2  -9   5        0.62       65.65     35.28 o
   3  -9   5      309.95      236.16     38.22 o
  -1  -8   5       19.55       73.52     24.13 o
   0  -8   5      226.29      426.82    104.85 o
   1  -8   5       43.09      115.11     38.71 o
   2  -8   5      589.49      651.33     36.42 o
   3  -8   5       33.30       40.95     15.08 o
   4  -8   5      170.97      219.72     19.95 o
   5  -8   5      292.93      307.53     60.27 o
  -2  -7   5      103.20      200.23     37.24 o
  -1  -7   5      164.99      182.27     32.34 o
   0  -7   5       95.25      126.27     33.32 o
   1  -7   5      544.50      556.10     74.49 o
   2  -7   5       12.16       26.56     21.50 o
   3  -7   5      628.72      657.47     40.45 o
   4  -7   5      402.83      440.21     21.17 o
   5  -7   5       46.42       43.70     13.05 o
  -3  -6   5      151.05      189.65     21.56 o
  -2  -6   5      119.20      128.61      9.50 o
  -1  -6   5       42.24      128.45     20.06 o
   0  -6   5      597.30      665.37     38.22 o
   1  -6   5      125.49      129.68     21.07 o
   2  -6   5     1364.18     1293.64     41.60 o
   3  -6   5      128.20      104.46     23.37 o
   4  -6   5      368.52      354.47     16.29 o
   5  -6   5      401.46      422.63     22.05 o
   6  -6   5       23.40       53.56     43.12 o
  -4  -5   5      131.12      155.81     32.34 o
  -3  -5   5       98.85      105.19     19.52 o
  -2  -5   5      286.71      293.48      9.99 o
  -1  -5   5      428.72      488.50     20.17 o
   0  -5   5      325.78      346.74     35.78 o
   1  -5   5     1485.66     1571.21     34.71 o
   2  -5   5       81.54       67.86     10.16 o
   3  -5   5      875.60      838.59     23.90 o
   4  -5   5      753.50      731.18     17.22 o
   5  -5   5       14.96       16.20      8.68 o
   6  -5   5      381.85      387.29     43.01 o
  -5  -4   5      316.77      325.34     36.26 o
  -4  -4   5        3.13        2.45      7.44 o
  -3  -4   5      364.93      309.95     23.91 o
  -2  -4   5      267.53      275.07     17.51 o
  -1  -4   5       64.24       41.01      8.18 o
   0  -4   5     1176.68     1045.24     53.32 o
   1  -4   5      343.19      319.73      9.83 o
   2  -4   5     2110.38     2111.38     45.72 o
   3  -4   5      303.36      320.49      8.56 o
   4  -4   5      606.35      671.68     24.15 o
   5  -4   5      368.20      383.14     13.07 o
   6  -4   5        5.42       19.30     14.35 o
  -5  -3   5        4.86      -22.05     14.70 o
  -4  -3   5      221.81      206.93     13.38 o
  -3  -3   5      122.62      125.77     23.55 o
  -2  -3   5      625.73      677.49     24.69 o
  -1  -3   5     1029.09      998.70     37.39 o
   0  -3   5      693.88      730.50     29.65 o
   1  -3   5     3148.14     3312.86     84.29 o
   2  -3   5      297.72      316.69     10.43 o
   3  -3   5      913.44      856.53     12.56 o
   4  -3   5      707.03      669.02     24.47 o
   5  -3   5        2.14        1.13     17.75 o
   6  -3   5      367.70      299.13    111.22 o
  -6  -2   5       16.21       -8.33     10.08 o
  -5  -2   5      456.92      457.29     48.02 o
  -4  -2   5        1.54       12.12      7.23 o
  -3  -2   5      665.04      658.09     32.09 o
  -2  -2   5      383.24      330.27     12.25 o
  -1  -2   5       70.86       54.43     12.00 o
   0  -2   5     1744.69     1716.69     44.99 o
   1  -2   5      446.22      514.66     16.33 o
   2  -2   5     2170.22     2128.76     27.43 o
   3  -2   5      390.74      388.71      7.81 o
   4  -2   5      722.08      747.49     26.24 o
   5  -2   5      265.40      259.40      9.68 o
   6  -2   5        7.44      -10.71     19.88 o
  -6  -1   5      162.38      160.71     30.38 o
  -5  -1   5        0.26       -8.96      6.63 o
  -4  -1   5      426.08      396.68     17.21 o
  -3  -1   5       51.38       46.59      7.87 o
  -2  -1   5     1120.43     1112.67     29.31 o
  -1  -1   5     2123.91     2132.82     72.53 o
   0  -1   5      528.09      545.22     17.80 o
   1  -1   5     3435.78     3611.89     86.06 o
   2  -1   5      513.70      532.44     12.02 o
   3  -1   5      796.96      721.49     17.48 o
   4  -1   5      335.18      366.68     21.52 o
   5  -1   5        2.25        3.14      7.67 o
   6  -1   5      304.82      329.93     65.65 o
  -6   0   5       65.53       68.20     31.85 o
  -5   0   5      499.37      498.68     11.55 o
  -4   0   5       11.24       15.59      6.51 o
  -3   0   5      915.68      885.32     18.35 o
  -2   0   5      435.15      400.35     15.28 o
  -1   0   5       83.30      100.54     11.67 o
   0   0   5     1737.02     1750.41     36.36 o
   1   0   5      106.43      158.49     16.88 o
   2   0   5     1779.44     1773.67     41.20 o
   3   0   5      309.96      341.19     11.69 o
   4   0   5      583.91      586.27     31.19 o
   5   0   5      192.64      196.76     11.63 o
  -7   1   5        3.93       31.88     23.52 o
  -6   1   5      147.52      183.43     20.09 o
  -5   1   5       15.51        5.12      6.85 o
  -4   1   5      898.92      938.85     20.42 o
  -3   1   5        4.06        5.52      4.59 o
  -2   1   5     1383.36     1291.69     35.54 o
  -1   1   5     2436.16     2440.41     31.64 o
   0   1   5      178.22      174.96      9.12 o
   1   1   5     1789.84     1863.71     32.92 o
   2   1   5      408.19      390.36     27.86 o
   3   1   5      590.31      563.19     12.90 o
   4   1   5       90.97      106.34     14.39 o
   5   1   5        3.37       10.26     11.80 o
  -7   2   5       82.61       15.68     28.42 o
  -6   2   5      173.70       75.94     20.09 o
  -5   2   5      491.47      500.59     12.69 o
  -4   2   5       12.60       20.18      7.70 o
  -3   2   5      889.77      851.67     18.01 o
  -2   2   5      463.09      439.07     11.95 o
  -1   2   5      116.86      119.03     12.95 o
   0   2   5     1208.66     1314.17     32.11 o
   1   2   5        2.51       31.26      9.79 o
   2   2   5     1182.23     1185.84     31.93 o
   3   2   5      174.87      173.69     14.53 o
   4   2   5      319.63      396.80     31.28 o
   5   2   5      149.54      109.70     47.11 o
  -7   3   5       20.89       61.00     24.01 o
  -6   3   5      101.84      120.97     16.73 o
  -5   3   5       31.86       36.33     16.46 o
  -4   3   5     1395.97     1433.45     27.66 o
  -3   3   5        3.69       11.56      4.11 o
  -2   3   5      972.02      992.24     23.70 o
  -1   3   5     1536.63     1470.97     30.57 o
   0   3   5       64.21       69.41      7.58 o
   1   3   5      761.63      691.97     18.14 o
   2   3   5      198.04      196.90     19.80 o
   3   3   5      381.15      376.89     31.71 o
   4   3   5       24.14       80.64     20.16 o
  -7   4   5      119.36       85.66     18.11 o
  -6   4   5      222.01      205.97     33.77 o
  -5   4   5      449.90      434.53     14.92 o
  -4   4   5        7.31        4.12      6.19 o
  -3   4   5      575.42      592.55     22.10 o
  -2   4   5      336.40      362.89     10.39 o
  -1   4   5      125.31      137.01     13.98 o
   0   4   5      712.67      736.27     17.48 o
   1   4   5        0.01      -12.50      9.62 o
   2   4   5      600.47      569.88     55.60 o
   3   4   5       72.12       98.68     33.88 o
  -6   5   5       75.62       69.68     28.29 o
  -5   5   5       16.13      -10.95      9.16 o
  -4   5   5     1280.26     1270.17     44.70 o
  -3   5   5       17.64        9.04     23.90 o
  -2   5   5      447.15      472.23     36.05 o
  -1   5   5      690.01      678.99     21.18 o
   0   5   5       12.48        5.37     13.01 o
   1   5   5      289.47      304.87     26.59 o
   2   5   5       78.49       67.74     30.29 o
  -6   6   5      137.58      171.98     36.35 o
  -5   6   5      345.23      343.56     27.99 o
  -4   6   5        3.94       23.10     10.30 o
  -3   6   5      254.70      241.63     34.06 o
  -2   6   5      170.05      157.37     12.80 o
  -1   6   5       73.20       66.85     14.14 o
   0   6   5      334.69      333.83     23.34 o
   1   6   5        0.03       18.49     22.90 o
  -5   7   5        1.21       38.08     13.44 o
  -4   7   5      713.67      731.64     23.01 o
  -3   7   5       27.67       71.14     20.00 o
  -2   7   5      147.61      156.77     16.55 o
  -1   7   5      224.19      214.88     20.23 o
   0   7   5        0.42       -2.01     29.78 o
  -3   8   5       80.90       39.63     27.38 o
   2  -9   6       69.84      125.43     31.36 o
   3  -9   6       80.44      108.39     34.56 o
  -1  -8   6      139.26      166.27     28.91 o
   0  -8   6      194.88      281.99     31.95 o
   1  -8   6      225.66      262.17     87.21 o
   2  -8   6      280.52      311.10     70.09 o
   3  -8   6        0.31       -6.45     16.59 o
   4  -8   6      586.59      592.16     45.57 o
   5  -8   6       90.70       44.95     16.46 o
  -2  -7   6      197.05      211.66     35.28 o
  -1  -7   6       57.59       19.15     13.39 o
   0  -7   6      309.23      238.04     55.86 o
   1  -7   6       60.74       97.51     12.94 o
   2  -7   6      301.41      242.84     31.22 o
   3  -7   6      323.49      333.06     24.31 o
   4  -7   6        0.86      -24.69     16.46 o
   5  -7   6      476.67      474.01     99.46 o
  -3  -6   6       83.82      102.89     31.36 o
  -1  -6   6      405.55      482.31     95.54 o
   0  -6   6      628.41      753.48     58.80 o
   1  -6   6      756.00      690.23     42.79 o
   2  -6   6      555.64      528.96     32.43 o
   3  -6   6        3.81       25.64      8.35 o
   4  -6   6     1238.91     1164.99     46.25 o
   5  -6   6       61.09        7.13     10.68 o
   6  -6   6      121.41       95.29     22.81 o
  -4  -5   6      280.56      315.85     47.04 o
  -3  -5   6        8.66       45.46     23.73 o
  -2  -5   6      509.14      436.69     27.60 o
  -1  -5   6       93.67      129.28     37.86 o
   0  -5   6      664.36      577.55     14.46 o
   1  -5   6      161.56      170.61     30.83 o
   2  -5   6      738.68      652.03     22.88 o
   3  -5   6     1028.16      987.71     37.63 o
   4  -5   6        1.87        1.06     10.30 o
   5  -5   6      686.44      679.92     57.55 o
   6  -5   6      338.71      361.25     40.67 o
  -5  -4   6        1.88       -8.82     19.60 o
  -4  -4   6       88.35      101.92     71.04 o
  -3  -4   6      306.06      259.70     21.07 o
  -2  -4   6        4.21        3.86      7.13 o
  -1  -4   6      932.19      993.12     28.01 o
   0  -4   6     1927.26     2101.94     85.35 o
   1  -4   6     1828.26     1824.72     33.13 o
   2  -4   6     1055.36     1072.95     31.15 o
   3  -4   6       16.93       12.77      5.73 o
   4  -4   6     1584.97     1591.61     58.22 o
   5  -4   6        6.34       17.30      9.84 o
   6  -4   6      197.87      230.42     22.83 o
  -5  -3   6      148.44      118.57     22.54 o
  -4  -3   6      686.52      657.81     22.40 o
  -3  -3   6        5.03        0.43      5.99 o
  -2  -3   6      906.04      833.90     18.77 o
  -1  -3   6       63.46       73.07      5.87 o
   0  -3   6     1444.34     1465.46     35.33 o
   1  -3   6      377.37      418.98     23.53 o
   2  -3   6      968.39     1006.90     27.78 o
   3  -3   6     1946.33     1908.22     60.33 o
   4  -3   6       61.38       75.44     11.11 o
   5  -3   6      653.78      625.40     15.30 o
   6  -3   6      286.76      393.57    111.22 o
  -6  -2   6      355.15      225.96     20.45 o
  -5  -2   6        4.17       -1.87     27.44 o
  -4  -2   6      177.59      178.90     26.22 o
  -3  -2   6      668.34      671.03     37.12 o
  -2  -2   6        0.13       -9.16      6.11 o
  -1  -2   6     1501.55     1501.85     34.94 o
   0  -2   6     4845.51     5361.98     86.45 o
   1  -2   6     2329.60     2364.56     36.09 o
   2  -2   6     1609.38     1608.17     22.63 o
   3  -2   6       12.81       22.75      6.96 o
   4  -2   6     1216.45     1234.35     34.02 o
   5  -2   6        9.95       23.07      8.41 o
   6  -2   6      180.49      154.49     39.42 o
  -6  -1   6      159.29      161.20     35.28 o
  -5  -1   6      142.16      205.04     14.03 o
  -4  -1   6     1088.81     1167.98     33.97 o
  -3  -1   6        1.23        7.35      5.57 o
  -2  -1   6     1241.29     1136.83     31.41 o
  -1  -1   6        2.70       10.77      5.98 o
   0  -1   6     2746.92     2790.42     51.62 o
   1  -1   6      753.74      838.24     22.03 o
   2  -1   6      617.27      655.86     15.31 o
   3  -1   6     1880.10     1914.94     30.65 o
   4  -1   6      209.44      193.58      7.91 o
   5  -1   6      436.63      415.90     18.53 o
   6  -1   6       95.95      104.28     22.74 o
  -6   0   6      487.89      506.47    136.70 o
  -5   0   6       18.37       33.58      9.12 o
  -4   0   6      297.56      266.56      7.81 o
  -3   0   6      897.56      827.29     19.99 o
  -2   0   6       12.15        5.07      6.60 o
  -1   0   6     1500.48     1366.13     22.86 o
   0   0   6     5783.04     6341.16    113.10 o
   1   0   6     1108.68     1136.93     30.79 o
   2   0   6     1470.75     1487.40     33.24 o
   3   0   6        0.23        1.96      7.15 o
   4   0   6      620.28      658.20     23.15 o
   5   0   6       15.16       25.38     26.35 o
  -6   1   6      227.30      229.70     39.20 o
  -5   1   6       95.16      103.56     12.78 o
  -4   1   6     1014.83     1015.77     28.85 o
  -3   1   6        1.67       -7.50      7.50 o
  -2   1   6     1463.79     1380.40     30.41 o
  -1   1   6        2.80       -1.16      4.28 o
   0   1   6     2527.92     2529.30     55.94 o
   1   1   6      883.89      879.97     29.95 o
   2   1   6      245.85      262.49     13.32 o
   3   1   6      937.85     1032.91     26.43 o
   4   1   6      246.38      241.09     33.61 o
   5   1   6      238.55      299.25     75.62 o
  -7   2   6       40.65       85.92     28.42 o
  -6   2   6      437.02      413.12     32.47 o
  -5   2   6       48.86       62.81     10.12 o
  -4   2   6      376.16      384.03     19.12 o
  -3   2   6      846.67      827.80     19.66 o
  -2   2   6       49.70       56.80      6.46 o
  -1   2   6      940.55      904.36     20.87 o
   0   2   6     2744.49     2874.46     40.92 o
   1   2   6      336.58      299.43     14.40 o
   2   2   6      842.42      848.62     36.63 o
   3   2   6       11.35       28.53     12.67 o
   4   2   6      268.41      300.19     34.75 o
  -7   3   6      158.82      126.04     20.45 o
  -6   3   6      187.95      214.27     14.51 o
  -5   3   6       78.93       77.56      9.64 o
  -4   3   6      562.46      550.11     20.45 o
  -3   3   6       12.28       26.74     10.75 o
  -2   3   6     1236.48     1234.00     33.06 o
  -1   3   6       26.63       31.96      6.07 o
   0   3   6     1224.94     1185.99     32.31 o
   1   3   6      612.80      602.32     29.42 o
   2   3   6       86.59       89.87     16.41 o
   3   3   6      257.62      266.20     28.57 o
   4   3   6      139.83      131.60     24.88 o
  -6   4   6      301.72      369.22     53.64 o
  -5   4   6       72.00       63.74     16.38 o
  -4   4   6      314.17      339.49     40.61 o
  -3   4   6      590.81      547.17     13.85 o
  -2   4   6       78.56       67.60     16.58 o
  -1   4   6      437.99      454.19     24.47 o
   0   4   6      839.63      807.55     30.27 o
   1   4   6      127.13      130.20     11.29 o
   2   4   6      355.46      387.67     29.65 o
   3   4   6       18.42       39.39     29.90 o
  -6   5   6      100.43       96.00     18.95 o
  -5   5   6       98.89      110.90     12.45 o
  -4   5   6      237.01      235.41     11.76 o
  -3   5   6       22.39       21.77      6.87 o
  -2   5   6      724.36      737.42     34.09 o
  -1   5   6       32.09       67.94      9.65 o
   0   5   6      445.85      384.83     30.50 o
   1   5   6      289.75      208.62     28.26 o
   2   5   6       40.13       51.01     29.11 o
  -6   6   6      192.49      234.02     40.26 o
  -5   6   6       63.21       81.16     15.47 o
  -4   6   6      166.68      230.86     18.95 o
  -3   6   6      280.21      243.75     25.46 o
  -2   6   6       57.01       69.58     16.27 o
  -1   6   6      157.50      130.99     21.22 o
   0   6   6      227.00      282.35     29.42 o
   1   6   6       55.35       47.66     22.26 o
  -5   7   6      108.41      194.74     38.74 o
  -4   7   6       94.52      142.57     21.51 o
  -3   7   6       15.55      -20.57     13.71 o
  -2   7   6      315.36      307.66     23.76 o
  -1   7   6       20.53       32.95     43.28 o
   0  -8   7        0.31       57.56     45.08 o
   1  -8   7      556.70      598.13     39.20 o
   2  -8   7       28.85       35.46     16.35 o
   3  -8   7      155.55      105.45     37.51 o
   4  -8   7       24.02       81.39     39.48 o
  -2  -7   7      224.82      413.53     48.02 o
  -1  -7   7       76.07      -16.66     27.44 o
   0  -7   7      205.72      290.42     87.70 o
   1  -7   7       30.85       30.89     12.59 o
   2  -7   7      250.50      255.61     25.14 o
   3  -7   7      165.69      129.93     18.81 o
   4  -7   7      190.64      183.41     41.61 o
   5  -7   7      171.32      148.31     17.18 o
  -3  -6   7      123.54      175.97     55.37 o
  -2  -6   7      144.19      206.76     29.40 o
  -1  -6   7      444.79      418.25     15.92 o
   0  -6   7        0.35       25.52     47.53 o
   1  -6   7     1038.61      984.98     57.01 o
   2  -6   7      116.75      145.80     15.53 o
   3  -6   7      633.44      614.89     16.80 o
   4  -6   7       17.10       41.05     15.19 o
   5  -6   7        1.60       10.49     12.25 o
  -4  -5   7       19.13       62.39     24.50 o
  -3  -5   7      219.71      235.15     90.64 o
  -2  -5   7      585.61      652.46     31.48 o
  -1  -5   7      145.95      300.35     22.17 o
   0  -5   7      424.98      388.46     23.62 o
   1  -5   7       11.90        0.80      7.07 o
   2  -5   7      518.80      434.36     20.67 o
   3  -5   7      182.84      197.68      9.59 o
   4  -5   7      319.29      339.42     25.03 o
   5  -5   7      476.47      446.03     23.98 o
   6  -5   7       20.79       13.72     23.52 o
  -4  -4   7       59.60       34.30     27.44 o
  -3  -4   7      200.94      218.68     15.00 o
  -2  -4   7      282.24      226.85     18.11 o
  -1  -4   7     1006.22     1128.27     28.34 o
   0  -4   7       39.22       48.66     11.54 o
   1  -4   7     1551.72     1540.97     84.52 o
   2  -4   7      384.09      370.57     19.36 o
   3  -4   7     1595.33     1658.42     43.21 o
   4  -4   7       27.79       18.88      5.97 o
   5  -4   7        8.63       21.42      7.83 o
   6  -4   7      338.63      392.06     31.18 o
  -5  -3   7      334.89      308.17     38.71 o
  -4  -3   7       44.36       46.14     23.12 o
  -3  -3   7      469.43      526.69     23.15 o
  -2  -3   7     1234.17     1173.42     20.09 o
  -1  -3   7      224.98      217.80     12.76 o
   0  -3   7      568.41      494.91     28.16 o
   1  -3   7        1.00       11.34      7.31 o
   2  -3   7     1177.84     1186.71     20.01 o
   3  -3   7      179.12      173.09      9.01 o
   4  -3   7      354.42      325.56     15.27 o
   5  -3   7      848.44      782.67     26.92 o
   6  -3   7        6.86       -2.94     25.48 o
  -6  -2   7       81.28       84.38     42.14 o
  -5  -2   7        1.01        0.00      9.61 o
  -4  -2   7      176.23      199.97     18.26 o
  -3  -2   7      233.45      245.22     12.90 o
  -2  -2   7      449.49      417.64     18.15 o
  -1  -2   7     2159.64     2245.95     38.33 o
   0  -2   7      349.79      334.51     18.48 o
   1  -2   7     1887.31     1886.85     30.51 o
   2  -2   7      840.33      830.90     15.11 o
   3  -2   7     2170.33     2187.11     35.89 o
   4  -2   7       87.76       90.33      7.48 o
   5  -2   7       14.55        3.13     17.51 o
   6  -2   7      269.41      275.43     26.62 o
  -6  -1   7       39.32       52.73     14.10 o
  -5  -1   7      761.51      723.37     28.56 o
  -4  -1   7      106.01      116.43     10.85 o
  -3  -1   7      660.37      666.96     21.25 o
  -2  -1   7     1770.05     1762.74     29.67 o
  -1  -1   7      366.74      412.24     22.61 o
   0  -1   7      626.39      565.13     20.14 o
   1  -1   7        0.82       -8.38      7.00 o
   2  -1   7     1892.04     1896.08     48.13 o
   3  -1   7      236.09      263.18     22.00 o
   4  -1   7      228.03      210.35     12.27 o
   5  -1   7      813.56      737.26     27.34 o
  -6   0   7      105.02       89.61     29.00 o
  -5   0   7        0.05       -2.19      6.31 o
  -4   0   7      348.39      320.81     15.69 o
  -3   0   7      236.85      251.24     15.65 o
  -2   0   7      517.57      508.99     12.60 o
  -1   0   7     3822.68     4090.25     96.55 o
   0   0   7      617.38      675.56     26.38 o
   1   0   7     1828.90     1908.94     36.17 o
   2   0   7      961.65     1011.71     34.04 o
   3   0   7     1518.24     1570.37     29.36 o
   4   0   7      156.29      192.58     14.46 o
   5   0   7        9.21       36.90     38.72 o
  -6   1   7       14.57       18.59     14.21 o
  -5   1   7     1121.81     1201.64     29.85 o
  -4   1   7      192.43      209.93     12.67 o
  -3   1   7      585.03      562.39     17.98 o
  -2   1   7     1429.85     1468.30     37.94 o
  -1   1   7      562.35      557.51     23.15 o
   0   1   7      663.25      593.20     17.97 o
   1   1   7       24.08       26.53      5.83 o
   2   1   7     1600.97     1567.85     28.37 o
   3   1   7      312.50      282.61     13.23 o
   4   1   7       88.64       96.34     12.24 o
   5   1   7      403.03      337.60     62.25 o
  -6   2   7       98.54      186.84     33.18 o
  -5   2   7        0.45        2.64      8.78 o
  -4   2   7      418.42      358.87     11.07 o
  -3   2   7      222.55      223.36     11.76 o
  -2   2   7      359.53      345.56     17.78 o
  -1   2   7     3933.14     4314.68     59.63 o
   0   2   7      216.05      244.14     13.44 o
   1   2   7     1246.12     1252.72     34.60 o
   2   2   7      597.98      605.07     47.94 o
   3   2   7      622.68      593.89     21.64 o
   4   2   7      116.32       73.65     15.48 o
  -6   3   7        0.56        0.37     14.46 o
  -5   3   7     1003.62     1164.54     68.60 o
  -4   3   7      204.92      238.91     19.97 o
  -3   3   7      414.04      397.44     20.89 o
  -2   3   7      845.98      927.78     15.88 o
  -1   3   7      482.68      491.21     17.10 o
   0   3   7      530.98      534.69     34.23 o
   1   3   7       59.23       81.28     12.71 o
   2   3   7      743.87      762.90     36.49 o
   3   3   7      278.76      295.48     32.96 o
  -6   4   7       72.20        1.39     19.67 o
  -5   4   7        0.21       -2.65      8.58 o
  -4   4   7      323.30      326.41     25.66 o
  -3   4   7      189.37      193.26     14.29 o
  -2   4   7      135.79      164.63     14.68 o
  -1   4   7     2292.41     2310.23     66.49 o
   0   4   7       14.01       29.07     12.31 o
   1   4   7      595.20      569.79     39.47 o
   2   4   7      232.24      187.17     32.80 o
   3   4   7      182.93      128.58     39.89 o
  -6   5   7       11.79        9.16     26.55 o
  -5   5   7      549.02      613.78     52.39 o
  -4   5   7      126.44      100.48     10.83 o
  -3   5   7      249.00      228.21     14.69 o
  -2   5   7      442.05      466.00     42.97 o
  -1   5   7      238.78      230.91     26.02 o
   0   5   7      287.05      252.65     24.33 o
   1   5   7       47.86       24.48     28.64 o
   2   5   7      187.56      192.45     43.97 o
  -5   6   7        3.56        5.38     11.56 o
  -4   6   7      175.19      220.09     29.06 o
  -3   6   7      141.79      179.04     32.81 o
  -2   6   7       24.99        3.79     10.27 o
  -1   6   7      892.55      753.03     28.39 o
   0   6   7        1.47        3.36     15.41 o
  -4   7   7       50.89       94.28     25.69 o
  -3   7   7      116.01      146.38     26.56 o
  -2   7   7      181.54      188.11     23.61 o
  -1   7   7       79.17       55.47     21.57 o
   0  -8   8      245.78      382.27     47.04 o
   1  -8   8      251.54      399.08     93.58 o
   2  -8   8        0.90       31.44     65.65 o
   3  -8   8      173.47      214.92     62.72 o
   4  -8   8       82.50       99.36     32.34 o
  -2  -7   8       20.00      -16.66     27.44 o
  -1  -7   8      165.94      214.45     52.92 o
   0  -7   8      317.19      325.06     28.70 o
   1  -7   8      229.47      220.19     41.28 o
   2  -7   8      773.26      747.71     44.78 o
   3  -7   8       58.67       60.83     31.54 o
   4  -7   8      145.63      208.89     26.52 o
   5  -7   8      322.73      346.13     46.06 o
  -3  -6   8        6.66        4.55     18.27 o
  -2  -6   8      670.39      839.25     42.61 o
  -1  -6   8      112.89      124.96     41.92 o
   0  -6   8      555.32      539.46     26.21 o
   1  -6   8      461.52      442.74     42.22 o
   2  -6   8        7.20        1.65     11.01 o
   3  -6   8      227.66      204.64     19.28 o
   4  -6   8      108.03      137.78     10.53 o
   5  -6   8      165.53      206.69     16.15 o
  -4  -5   8       16.71      -23.52     15.68 o
  -3  -5   8      314.86      389.69     91.13 o
  -2  -5   8       54.11       97.71     35.77 o
  -1  -5   8      457.46      510.60     27.93 o
   0  -5   8      554.39      562.13     48.88 o
   1  -5   8      212.25      206.06     15.36 o
   2  -5   8     1566.89     1657.87     37.37 o
   3  -5   8       69.22      111.59      8.47 o
   4  -5   8      174.45      167.18      8.71 o
   5  -5   8      269.75      311.51     17.91 o
  -4  -4   8      393.47      362.06     36.15 o
  -3  -4   8       11.47       43.33     12.67 o
  -2  -4   8     1074.15     1090.30     67.30 o
  -1  -4   8      474.16      443.99     44.27 o
   0  -4   8      857.40      858.01     57.29 o
   1  -4   8      619.72      602.42     15.02 o
   2  -4   8        2.66       38.53     19.34 o
   3  -4   8      184.39      206.57     22.85 o
   4  -4   8       96.90       90.05     21.55 o
   5  -4   8      315.82      343.32     46.06 o
  -5  -3   8      184.98      170.12     22.54 o
  -4  -3   8       27.37      101.93     14.79 o
  -3  -3   8      592.35      504.42     26.58 o
  -2  -3   8      112.56      128.54     11.38 o
  -1  -3   8      888.96      821.67     29.94 o
   0  -3   8      636.79      590.42     17.99 o
   1  -3   8      182.95      154.68     14.26 o
   2  -3   8     1945.27     1974.97     54.20 o
   3  -3   8       58.17       49.35      6.65 o
   4  -3   8      289.91      269.47     14.40 o
   5  -3   8      120.49      100.30     37.80 o
  -5  -2   8       34.08       58.72      9.23 o
  -4  -2   8      810.22      810.36     52.19 o
  -3  -2   8        9.79       17.83     11.48 o
  -2  -2   8     1328.75     1462.67     40.99 o
  -1  -2   8      843.28      824.09     34.59 o
   0  -2   8      939.37      938.04     44.61 o
   1  -2   8      680.84      677.98     22.73 o
   2  -2   8      146.60      135.67      9.07 o
   3  -2   8      146.74      156.03     24.52 o
   4  -2   8       59.77       76.80     15.99 o
   5  -2   8      370.80      375.26     28.42 o
  -6  -1   8       77.44       31.38     13.18 o
  -5  -1   8      292.82      294.18     30.89 o
  -4  -1   8       48.56       60.66     11.74 o
  -3  -1   8      885.35      811.56     20.58 o
  -2  -1   8      160.52      171.26     10.27 o
  -1  -1   8     1151.38     1112.20     38.90 o
   0  -1   8      506.60      490.92     27.30 o
   1  -1   8      286.16      312.81     15.85 o
   2  -1   8     1482.94     1493.16     26.28 o
   3  -1   8       22.44       21.96     11.82 o
   4  -1   8      488.13      478.08     16.65 o
   5  -1   8       44.53       38.13     29.35 o
  -6   0   8       54.47       34.06     12.72 o
  -5   0   8       36.75       56.02     13.03 o
  -4   0   8     1077.03     1081.58     41.85 o
  -3   0   8        3.72       13.14     11.68 o
  -2   0   8     1277.82     1346.84     41.24 o
  -1   0   8      593.01      619.78     25.71 o
   0   0   8      792.90      800.40     14.25 o
   1   0   8      742.46      719.57     21.22 o
   2   0   8      442.46      471.42     21.98 o
   3   0   8      181.24      190.91     10.81 o
   4   0   8       31.49       35.28     11.31 o
   5   0   8      251.26      310.90     70.06 o
  -6   1   8      140.34      178.02     24.33 o
  -5   1   8      343.67      362.12     16.21 o
  -4   1   8       60.36       37.22      7.94 o
  -3   1   8     1025.29     1020.93     38.46 o
  -2   1   8      119.15      130.78     13.11 o
  -1   1   8      988.44      974.18     20.58 o
   0   1   8      456.46      391.22     11.12 o
   1   1   8      472.48      461.39     12.08 o
   2   1   8      828.89      743.12     16.91 o
   3   1   8        0.13       22.35     13.64 o
   4   1   8      510.05      501.17     24.34 o
  -6   2   8       63.32       65.79     31.44 o
  -5   2   8       37.34       60.06     12.38 o
  -4   2   8      960.93      906.04     45.36 o
  -3   2   8        0.70       12.24      6.89 o
  -2   2   8     1139.43     1094.26     27.45 o
  -1   2   8      189.05      182.58     10.78 o
   0   2   8      583.62      616.75     27.32 o
   1   2   8      696.65      743.87     34.58 o
   2   2   8      406.41      503.67     32.80 o
   3   2   8      204.34      195.39     14.96 o
   4   2   8       18.44       43.87     23.28 o
  -6   3   8      196.76      208.58     44.54 o
  -5   3   8      303.95      327.81     37.62 o
  -4   3   8       37.62       41.35     24.32 o
  -3   3   8      815.80      844.31     25.05 o
  -2   3   8       28.14       37.02      8.40 o
  -1   3   8      584.31      563.12     26.51 o
   0   3   8      451.50      425.92     37.62 o
   1   3   8      448.79      423.77     22.49 o
   2   3   8      416.31      402.77     27.03 o
   3   3   8       10.65       37.81     28.83 o
  -6   4   8       59.02       44.48     15.22 o
  -5   4   8       30.30       73.50     36.07 o
  -4   4   8      615.99      646.18     32.38 o
  -3   4   8        0.08       -2.25     13.20 o
  -2   4   8      958.03      926.41     21.69 o
  -1   4   8       69.23       74.88     17.40 o
   0   4   8      346.49      343.24     23.05 o
   1   4   8      461.98      500.75     41.30 o
   2   4   8      173.39      169.22     51.94 o
  -6   5   8      185.40      215.87     32.64 o
  -5   5   8      198.10      232.27     38.22 o
  -4   5   8       14.16       30.40     14.01 o
  -3   5   8      495.73      594.37     31.21 o
  -2   5   8        0.63       -1.60     19.80 o
  -1   5   8      245.71      251.08     20.37 o
   0   5   8      352.15      444.81     98.97 o
   1   5   8      235.63      175.54     23.20 o
  -5   6   8       16.28       48.66     24.75 o
  -4   6   8      306.86      269.58     28.29 o
  -3   6   8        3.35       38.03     14.04 o
  -2   6   8      608.73      575.27     37.62 o
  -1   6   8       45.81       63.79     17.58 o
   0   6   8      153.77      122.85     40.97 o
  -3   7   8      253.49      335.61     35.78 o
   0  -8   9      431.00      360.12     33.93 o
   1  -8   9        0.65       66.77     20.43 o
   2  -8   9       45.91       46.55     28.29 o
   3  -8   9      585.23      771.65     44.10 o
  -2  -7   9        5.50       -1.16     18.56 o
  -1  -7   9      655.41      581.85    104.85 o
   0  -7   9      131.88      137.19     34.30 o
   1  -7   9      250.46      195.55     20.75 o
   2  -7   9       26.66       35.46     22.29 o
   3  -7   9      462.27      515.38     43.87 o
   4  -7   9      449.08      376.55     35.86 o
  -3  -6   9      490.86      572.85     37.67 o
  -2  -6   9       12.22       80.42     48.02 o
   0  -6   9     1153.16     1335.50     98.97 o
   1  -6   9       76.41       85.98     37.82 o
   2  -6   9       85.79      101.53     23.34 o
   3  -6   9     1036.61     1043.50     33.72 o
   4  -6   9       10.74       33.60     27.09 o
   5  -6   9      207.08      250.04     50.08 o
  -4  -5   9      215.57      166.55     31.85 o
  -3  -5   9      191.13      178.63     23.14 o
  -2  -5   9        7.37       -5.88     22.54 o
  -1  -5   9     1421.15     1482.32     72.51 o
   0  -5   9      157.82      227.66     66.63 o
   1  -5   9      922.59      999.31     46.53 o
   2  -5   9       35.28       38.47      6.74 o
   3  -5   9      413.45      403.26     21.98 o
   4  -5   9     1010.80     1047.05     74.52 o
   5  -5   9        2.33        6.84     10.06 o
  -4  -4   9       51.59       18.02     30.87 o
  -3  -4   9     1198.72     1157.27     37.11 o
  -2  -4   9      186.84      181.92     11.23 o
  -1  -4   9      132.76      142.25      9.41 o
   0  -4   9     2058.47     2122.34    154.56 o
   1  -4   9      388.42      330.21     29.10 o
   2  -4   9       40.87       50.63      6.82 o
   3  -4   9     1298.88     1316.64     28.05 o
   4  -4   9       26.59       41.14     18.62 o
   5  -4   9      173.82      137.47     13.21 o
  -5  -3   9       71.52       77.41     24.50 o
  -4  -3   9      392.51      341.67     38.26 o
  -3  -3   9      457.09      377.93     41.88 o
  -2  -3   9        5.32        7.63     26.84 o
  -1  -3   9     2074.01     1901.50     41.55 o
   0  -3   9       58.11       47.06      6.86 o
   1  -3   9     2110.26     2176.74     80.78 o
   2  -3   9       27.78       55.87      9.93 o
   3  -3   9      193.84      159.75     10.03 o
   4  -3   9     1190.26     1204.32     66.52 o
   5  -3   9        0.05        4.90     23.52 o
  -5  -2   9      227.38      276.47     24.01 o
  -4  -2   9      119.52      136.45     29.21 o
  -3  -2   9     1858.90     1846.43     45.33 o
  -2  -2   9      780.80      819.21     22.28 o
  -1  -2   9       68.32       71.50     11.32 o
   0  -2   9     2289.56     2398.79     67.61 o
   1  -2   9      605.09      553.23     23.59 o
   2  -2   9       12.38       34.96      9.62 o
   3  -2   9     1068.24     1109.20     30.69 o
   4  -2   9       71.86       44.23     10.33 o
   5  -2   9      144.53      127.51     14.26 o
  -6  -1   9      173.48      127.39     31.36 o
  -5  -1   9      155.63      105.68     24.98 o
  -4  -1   9      405.50      364.50     15.28 o
  -3  -1   9      805.54      715.85     28.52 o
  -2  -1   9        5.09       42.82     13.20 o
  -1  -1   9     1808.06     1703.03     34.22 o
   0  -1   9        1.34       15.70      9.76 o
   1  -1   9     2825.96     2848.24     45.09 o
   2  -1   9       17.66        9.60     12.65 o
   3  -1   9       69.18       69.31     15.20 o
   4  -1   9      778.14      815.66     43.56 o
   5  -1   9        0.34      -36.31     44.10 o
  -6   0   9        0.52       23.33     13.35 o
  -5   0   9      442.71      416.62     23.21 o
  -4   0   9      197.39      206.71     21.65 o
  -3   0   9     1808.39     1807.72     49.08 o
  -2   0   9     1401.24     1417.10     51.77 o
  -1   0   9        2.43        1.92      8.76 o
   0   0   9     1525.90     1507.15     40.12 o
   1   0   9      321.29      317.27     30.46 o
   2   0   9       36.10       57.20     12.48 o
   3   0   9      587.12      574.14     24.82 o
   4   0   9      108.03      116.56     20.51 o
  -6   1   9      274.14      295.62     18.78 o
  -5   1   9      189.11      215.58     22.06 o
  -4   1   9      239.38      297.33     28.57 o
  -3   1   9      923.42      854.91     29.22 o
  -2   1   9       39.01       40.46      7.67 o
  -1   1   9      943.75      930.22     18.56 o
   0   1   9       28.61       38.53     14.83 o
   1   1   9     2170.97     2091.15     77.08 o
   2   1   9       13.84       33.54     11.21 o
   3   1   9       56.82       51.81     12.68 o
   4   1   9      331.80      396.85     72.76 o
  -6   2   9        0.01       -8.19     12.09 o
  -5   2   9      581.32      546.91     29.00 o
  -4   2   9      228.11      252.57     27.68 o
  -3   2   9     1091.35     1013.57     28.24 o
  -2   2   9     1166.19     1188.42     55.62 o
  -1   2   9        5.68        3.02     10.89 o
   0   2   9      739.09      616.98     48.09 o
   1   2   9       41.16       58.57      8.02 o
   2   2   9       18.79       37.95     12.87 o
   3   2   9      237.44      206.37     71.53 o
  -6   3   9      284.77      215.67     37.67 o
  -5   3   9      130.19       96.93     17.40 o
  -4   3   9       98.18       44.24     10.39 o
  -3   3   9      675.21      697.17     31.77 o
  -2   3   9       85.60      106.98     13.01 o
  -1   3   9      424.85      372.47     25.86 o
   0   3   9        9.77      -10.53      7.78 o
   1   3   9     1113.14     1060.97     34.43 o
   2   3   9       16.70        6.44     26.95 o
   3   3   9       66.66       38.49     22.49 o
  -6   4   9        1.15      -10.00     15.06 o
  -5   4   9      505.71      546.75     69.51 o
  -4   4   9      177.89      152.13     14.82 o
  -3   4   9      500.66      507.62     24.69 o
  -2   4   9      533.95      557.51     35.09 o
  -1   4   9        2.38       47.97     10.74 o
   0   4   9      331.32      359.70     63.96 o
   1   4   9        3.07       25.26     14.56 o
   2   4   9        3.72       70.49     28.39 o
  -5   5   9       60.33       91.93     12.24 o
  -4   5   9       33.03       40.69     24.94 o
  -3   5   9      314.33      346.31     20.93 o
  -2   5   9       78.11       62.58     16.08 o
  -1   5   9      224.84      236.72     19.76 o
   0   5   9        0.82        3.27     18.56 o
   1   5   9      446.92      442.93     53.90 o
  -4   6   9       99.84       95.67     25.25 o
  -3   6   9      234.74      217.82     16.69 o
  -2   6   9      176.08      207.25     15.56 o
  -1   6   9        0.32      101.40     33.84 o
   0  -8  10       13.94      -40.64     32.34 o
   1  -8  10        1.08       -0.12     55.86 o
   2  -8  10      507.12      614.70     66.59 o
   3  -8  10       60.83       71.53     32.34 o
  -1  -7  10       33.96      -22.29     20.22 o
   0  -7  10        7.47      -15.85     37.73 o
   1  -7  10      294.64      372.26     27.48 o
   2  -7  10      261.49      206.03     18.54 o
   3  -7  10       64.48       90.84     22.33 o
   4  -7  10       79.27       77.70     24.01 o
  -2  -6  10       15.22       31.65     20.75 o
  -1  -6  10      315.40      276.54     25.23 o
   0  -6  10       69.65       23.39     20.09 o
   1  -6  10       16.90       42.91     10.67 o
   2  -6  10     1118.38     1104.06     28.88 o
   3  -6  10      143.33      152.48     24.61 o
   4  -6  10      379.04      375.64     25.27 o
  -3  -5  10      145.29      244.98     31.36 o
  -2  -5  10      991.09     1074.42    115.14 o
  -1  -5  10       13.50        9.48     15.17 o
   0  -5  10       17.45       27.04     23.19 o
   1  -5  10      706.24      737.15     70.55 o
   2  -5  10      524.47      516.89     28.96 o
   3  -5  10      254.75      219.26     15.07 o
   4  -5  10      133.64      161.25     12.87 o
   5  -5  10      200.22      159.08     39.69 o
  -4  -4  10       38.88      134.84     52.43 o
  -3  -4  10      105.09      177.74     41.16 o
  -2  -4  10       30.54       22.66     10.88 o
  -1  -4  10      942.53      921.75     50.90 o
   0  -4  10      365.84      465.95     34.30 o
   1  -4  10       22.83       25.55     10.33 o
   2  -4  10     1936.82     2031.19     75.19 o
   3  -4  10      239.37      240.13     16.94 o
   4  -4  10      358.38      398.23     19.43 o
   5  -4  10      294.85      244.68     20.58 o
  -5  -3  10      129.11      128.37     29.40 o
  -4  -3  10      286.86      351.08     41.41 o
  -3  -3  10      449.38      482.08     40.87 o
  -2  -3  10     2222.44     2289.46     83.73 o
  -1  -3  10        9.11        0.14     10.06 o
   0  -3  10       61.83       41.72     14.73 o
   1  -3  10     1033.50     1046.63     26.42 o
   2  -3  10      544.99      565.42     29.70 o
   3  -3  10      591.01      561.07     15.55 o
   4  -3  10      171.68      237.57     41.45 o
   5  -3  10      115.82       56.16     59.29 o
  -5  -2  10      112.12      231.00     76.43 o
  -4  -2  10      235.85      248.31     25.48 o
  -3  -2  10      286.00      233.98     20.59 o
  -2  -2  10       29.24       40.13     11.85 o
  -1  -2  10     1667.97     1634.87     39.05 o
   0  -2  10     1026.53     1130.73     50.48 o
   1  -2  10        4.82       12.82     13.15 o
   2  -2  10     2316.58     2378.49     51.23 o
   3  -2  10      238.35      263.30     16.27 o
   4  -2  10      181.40      219.58     32.58 o
   5  -2  10      290.10      272.22     19.76 o
  -5  -1  10      287.85      304.71     51.50 o
  -4  -1  10      429.25      459.63     22.94 o
  -3  -1  10      905.70      939.84     31.40 o
  -2  -1  10     3119.66     2989.96    155.44 o
  -1  -1  10       36.53       32.04     12.30 o
   0  -1  10      193.79      176.95      7.73 o
   1  -1  10      930.20      905.75     23.42 o
   2  -1  10      233.29      273.14     27.89 o
   3  -1  10      742.47      643.81     44.13 o
   4  -1  10      156.66      135.38     15.84 o
  -6   0  10       76.89       28.20     58.31 o
  -5   0  10      210.50      306.48     20.84 o
  -3   0  10      656.06      685.42     18.33 o
  -2   0  10        2.50       17.22     12.87 o
  -1   0  10     1645.47     1663.28     34.55 o
   0   0  10     1330.89     1432.31     23.96 o
   1   0  10      131.82      142.52     21.92 o
   2   0  10     1788.11     1730.23     35.80 o
   3   0  10      111.64      151.55     51.89 o
   4   0  10       54.41       29.53     14.06 o
  -6   1  10      338.16      286.43     21.32 o
  -5   1  10      314.95      278.10     37.56 o
  -4   1  10      541.26      555.00     24.66 o
  -3   1  10     1068.49     1049.56     28.63 o
  -2   1  10     2422.79     2427.15     52.81 o
  -1   1  10      139.81      116.72     12.36 o
   0   1  10      349.65      331.20     23.81 o
   1   1  10      510.76      493.49     32.53 o
   2   1  10       28.61       37.54     12.67 o
   3   1  10      506.30      537.00     21.42 o
  -6   2  10       91.16       57.11     24.19 o
  -5   2  10      290.14      330.93     45.90 o
  -4   2  10      493.40      539.68     18.41 o
  -3   2  10      890.18      968.75     49.15 o
  -2   2  10       58.69       56.29      8.03 o
  -1   2  10      937.53      921.33     58.19 o
   0   2  10      825.03      885.68     77.65 o
   1   2  10      300.71      263.54     19.41 o
   2   2  10      930.96      933.69     30.46 o
   3   2  10       16.59       29.34     13.60 o
  -6   3  10      452.95      469.14     59.30 o
  -5   3  10      147.07      171.18     40.08 o
  -4   3  10      505.86      550.28     21.91 o
  -3   3  10      733.56      683.68     20.89 o
  -2   3  10     1074.54     1055.16     30.56 o
  -1   3  10      194.04      173.40     13.72 o
   0   3  10      352.82      291.76     13.96 o
   1   3  10      172.10      234.22     21.06 o
   2   3  10        0.69      -27.93     18.62 o
  -5   4  10      285.54      278.93     19.60 o
  -4   4  10      281.01      256.01     28.69 o
  -3   4  10      652.90      653.62     21.36 o
  -2   4  10      128.20      202.16     16.27 o
  -1   4  10      360.19      401.83     48.03 o
   0   4  10      239.23      262.01     27.63 o
   1   4  10      282.64      266.26     58.80 o
  -5   5  10       18.55      -21.72     30.30 o
  -4   5  10      327.28      382.59     36.19 o
  -3   5  10      312.82      300.03     40.22 o
  -2   5  10      308.79      277.12     26.17 o
  -1   5  10      119.63      148.65     37.26 o
   0   5  10      233.40      236.08     26.62 o
  -3   6  10      268.50      282.49     21.46 o
  -2   6  10      102.25      170.85     29.40 o
   0  -7  11      116.45      135.22     37.24 o
   1  -7  11       97.93      163.75     44.59 o
   2  -7  11       75.47       90.96     41.15 o
   3  -7  11      242.63      296.54     19.60 o
  -2  -6  11        9.20      -17.46     19.05 o
  -1  -6  11      127.49      114.64     29.40 o
   0  -6  11      122.29      102.05     20.65 o
   1  -6  11      416.13      415.24     58.80 o
   2  -6  11      367.39      432.23     23.05 o
   3  -6  11       91.91      135.30     22.39 o
   4  -6  11      308.73      303.42     23.20 o
  -3  -5  11       44.13       41.16     25.48 o
  -2  -5  11      505.03      531.66     33.56 o
  -1  -5  11        3.99       25.12     38.49 o
   0  -5  11      394.10      367.78     29.64 o
   1  -5  11       48.61       81.24     49.98 o
   2  -5  11      109.93      155.04     17.37 o
   3  -5  11      440.42      373.02     28.09 o
   4  -5  11       22.38       20.83     28.91 o
  -4  -4  11      124.42      123.64     36.26 o
  -3  -4  11       93.66       94.30     15.30 o
  -2  -4  11       39.95       69.16     42.63 o
  -1  -4  11      198.81      212.80     37.38 o
   0  -4  11       93.29       71.68     16.17 o
   1  -4  11      615.92      683.01     40.19 o
   2  -4  11      696.77      669.29     27.75 o
   3  -4  11      215.48      207.96     16.88 o
   4  -4  11      409.96      464.22     39.90 o
  -4  -3  11      132.07      167.80     17.49 o
  -3  -3  11      145.19      162.21     24.61 o
  -2  -3  11      528.86      519.21     38.84 o
  -1  -3  11       24.46       32.88     50.47 o
   0  -3  11      946.59      904.49     36.03 o
   1  -3  11       11.48       60.81     20.35 o
   2  -3  11      141.44      149.70     13.55 o
   3  -3  11      589.82      602.09     32.84 o
   4  -3  11       19.97       13.89     18.67 o
  -5  -2  11      139.03      135.52     35.77 o
  -4  -2  11      147.28      167.56     23.79 o
  -3  -2  11       85.58       85.18      9.74 o
  -2  -2  11      124.37      126.58     19.42 o
  -1  -2  11      429.92      448.41    100.93 o
   0  -2  11       37.04       55.20      9.62 o
   1  -2  11      766.87      782.62     23.58 o
   2  -2  11      984.26     1062.62     68.17 o
   3  -2  11      249.40      208.52     16.89 o
   4  -2  11      448.86      380.02     28.91 o
  -5  -1  11      289.29      297.19     34.30 o
  -4  -1  11      321.65      282.33     24.39 o
  -3  -1  11      482.63      545.70     41.44 o
  -2  -1  11      411.05      355.46     17.52 o
  -1  -1  11       51.69       51.06     13.86 o
   0  -1  11     1371.61     1241.40     37.57 o
   1  -1  11        4.75       20.02     15.68 o
   2  -1  11      162.54      150.18     11.57 o
   3  -1  11      570.70      542.14     24.29 o
   4  -1  11        7.54       -1.42     13.73 o
  -5   0  11       80.75      140.55     14.96 o
  -4   0  11      219.04      222.46     13.42 o
  -3   0  11       50.72       74.48     16.00 o
  -2   0  11      204.09      199.25     17.54 o
  -1   0  11      853.71      815.48     48.57 o
   0   0  11       32.09       69.65     12.14 o
   1   0  11      733.02      712.35     51.34 o
   2   0  11      951.71      972.99     50.95 o
   3   0  11      128.44      172.25     17.40 o
   4   0  11      367.73      345.89     45.28 o
  -6   1  11        0.18       27.98     43.32 o
  -5   1  11      264.37      252.60     32.61 o
  -4   1  11      628.93      636.41     56.79 o
  -3   1  11      894.07      855.88     29.44 o
  -2   1  11      333.60      332.73     28.15 o
  -1   1  11       52.39       47.23     11.50 o
   0   1  11     1189.78     1002.39     57.72 o
   1   1  11        5.86       65.84     23.60 o
   2   1  11      138.97      130.55     26.28 o
   3   1  11      396.06      506.69     39.46 o
  -6   2  11      114.59      121.73     42.68 o
  -5   2  11       27.05        9.39     12.16 o
  -4   2  11      346.17      358.21     28.67 o
  -3   2  11       39.32       35.72      8.87 o
  -2   2  11      160.36      167.93     12.22 o
  -1   2  11      998.64      883.11     31.08 o
   0   2  11       79.45       89.59     27.62 o
   1   2  11      497.07      397.21     49.97 o
   2   2  11      577.43      613.63     36.21 o
  -5   3  11      199.37      260.21     42.29 o
  -4   3  11      840.20      799.58     38.02 o
  -3   3  11      829.02      811.09     83.59 o
  -2   3  11      276.34      273.11     31.36 o
  -1   3  11       28.26       17.72     38.22 o
   0   3  11      640.72      533.61     56.84 o
   1   3  11       14.74       75.08     54.88 o
   2   3  11       69.32       55.10     48.79 o
  -5   4  11        8.45       28.39     15.84 o
  -4   4  11      395.28      311.57     23.09 o
  -3   4  11       46.75       51.81     11.13 o
  -2   4  11       63.20      -27.45     18.30 o
  -1   4  11      649.61      702.89     61.74 o
   0   4  11      151.46      129.86     54.88 o
   1   4  11      240.19      303.14     95.05 o
  -4   5  11      733.43      870.74     40.29 o
  -3   5  11      411.64      397.89     26.59 o
  -2   5  11      178.04      217.72     30.53 o
  -1   5  11        7.65       39.12     44.59 o
   0  -7  12      361.88      338.12    147.97 o
   1  -7  12        2.86      108.77     33.32 o
   2  -7  12      351.88      344.37     61.07 o
   3  -7  12       33.10       10.41     38.89 o
  -1  -6  12      344.26      329.88     39.69 o
   0  -6  12      199.22      145.38     67.12 o
   1  -6  12      351.71      480.97    106.32 o
   2  -6  12      210.60      235.66     25.52 o
   3  -6  12      367.94      230.28     25.87 o
  -3  -5  12      217.71      200.96     25.98 o
  -2  -5  12      206.53      248.71     25.98 o
  -1  -5  12       30.09       31.36     12.74 o
   0  -5  12      587.31      564.41     45.05 o
   1  -5  12        6.71       31.78     19.36 o
   2  -5  12      620.44      610.24     48.44 o
   3  -5  12       75.41       56.72     36.75 o
   4  -5  12      527.12      591.87    111.22 o
  -4  -4  12      243.14      152.56     22.37 o
  -3  -4  12        6.09        6.90     28.91 o
  -2  -4  12      254.22      197.56     20.23 o
  -1  -4  12      857.94      853.38     32.30 o
   0  -4  12      236.47      231.56     26.46 o
   1  -4  12      495.55      497.71     42.71 o
   2  -4  12      234.19      244.51     23.76 o
   3  -4  12      389.47      394.42     20.89 o
   4  -4  12      161.42      207.36     41.65 o
  -4  -3  12        5.36      -15.37     14.19 o
  -3  -3  12      411.58      390.07     58.45 o
  -2  -3  12      288.49      264.13     22.28 o
  -1  -3  12       49.64       52.33     15.57 o
   0  -3  12      625.92      646.28     64.33 o
   1  -3  12       12.69       15.86     11.68 o
   2  -3  12      801.06      785.94     29.79 o
   3  -3  12      127.45      187.71     39.86 o
   4  -3  12      518.80      658.92     36.41 o
  -5  -2  12       18.29       38.93     15.68 o
  -4  -2  12      470.22      460.25     48.35 o
  -3  -2  12        5.41       49.71     29.40 o
  -2  -2  12      177.09      163.08     29.20 o
  -1  -2  12     1108.48      998.97     31.05 o
   0  -2  12      191.63      151.44     28.77 o
   1  -2  12      587.10      684.03     24.84 o
   2  -2  12      131.81      104.87     16.41 o
   3  -2  12      327.29      337.05     25.28 o
   4  -2  12      153.30      139.16     28.91 o
  -5  -1  12      256.96      232.24     22.83 o
  -4  -1  12       46.85      122.29     28.91 o
  -3  -1  12      414.63      415.06     29.69 o
  -2  -1  12      293.95      281.81     42.36 o
  -1  -1  12      132.68      142.34     25.70 o
   0  -1  12      510.28      529.77     20.65 o
   1  -1  12       15.98       53.44     23.68 o
   2  -1  12      745.00      833.80     26.28 o
   3  -1  12      149.69      167.97     27.85 o
  -5   0  12        1.88       60.11     22.05 o
  -4   0  12      546.49      566.41     34.37 o
  -3   0  12        1.33       11.01     19.58 o
  -2   0  12      136.52      161.44     18.88 o
  -1   0  12      798.08      608.44     37.73 o
   0   0  12      119.66      132.69     18.15 o
   1   0  12      601.06      660.88     39.17 o
   2   0  12       33.33       31.33     14.43 o
   3   0  12      224.38      258.75     31.42 o
  -5   1  12      220.03      228.51     51.94 o
  -4   1  12       30.19       34.19     11.75 o
  -3   1  12      266.84      226.82     16.98 o
  -2   1  12      229.99      262.65     23.33 o
  -1   1  12      232.86      365.88     23.44 o
   0   1  12      343.49      322.06     43.11 o
   1   1  12       13.90       84.67     70.55 o
   2   1  12      505.63      436.81     46.60 o
   3   1  12      123.93      103.65     18.53 o
  -5   2  12        0.36       33.66     21.86 o
  -4   2  12      388.46      422.22     43.99 o
  -3   2  12        2.45      -12.25     13.86 o
  -2   2  12      175.87      168.32     28.92 o
  -1   2  12      387.89      338.04     33.81 o
   0   2  12       61.81       46.19     28.38 o
   1   2  12      514.42      614.42     70.55 o
   2   2  12        4.82      -13.38     15.63 o
  -5   3  12      189.39      294.40     36.36 o
  -4   3  12        0.12       12.05     34.09 o
  -3   3  12      152.53       92.22     24.01 o
  -2   3  12      149.29      137.53     29.40 o
  -1   3  12      221.03      241.38     25.11 o
   0   3  12      198.91      204.93    103.38 o
   1   3  12        8.28       89.78     85.74 o
  -4   4  12      186.43      198.86     20.57 o
  -3   4  12        1.46       11.62     41.16 o
  -2   4  12      214.39      235.71     75.45 o
  -1   4  12      165.46      181.89     55.37 o
   1  -7  13      172.46      151.39     25.28 o
  -1  -6  13        1.62       24.72     21.13 o
   0  -6  13      447.98      571.67     36.25 o
   1  -6  13      316.38      301.25     27.00 o
   2  -6  13      152.55      149.69     19.81 o
   3  -6  13      465.14      469.81     72.02 o
  -2  -5  13        1.13       31.85     20.09 o
  -1  -5  13      410.31      385.13     35.77 o
   0  -5  13      294.62      235.33     15.58 o
   1  -5  13      322.29      437.06     73.98 o
   2  -5  13      252.02      206.41     32.48 o
   3  -5  13      131.78      179.91     34.97 o
  -3  -4  13      223.28      346.35     27.75 o
  -2  -4  13      293.82      278.64     30.57 o
  -1  -4  13        5.15       19.27     19.55 o
   0  -4  13      627.30      626.13     86.72 o
   1  -4  13      693.62      615.97     23.43 o
   2  -4  13      162.57      226.14     24.77 o
   3  -4  13      560.64      565.17     37.01 o
  -4  -3  13       56.32       95.07     27.03 o
  -3  -3  13      743.23      665.03     43.34 o
  -2  -3  13       15.48       59.58     16.95 o
  -1  -3  13      579.61      617.29     98.61 o
   0  -3  13      402.83      411.89     37.73 o
   1  -3  13      460.40      540.28     45.58 o
   2  -3  13      310.86      320.16     28.42 o
   3  -3  13      184.39      281.57     33.81 o
  -4  -2  13      244.34      218.22     20.40 o
  -3  -2  13      247.60      243.73     41.16 o
  -2  -2  13      780.32      882.28     52.35 o
  -1  -2  13        5.29       61.86     28.91 o
   0  -2  13      571.63      653.43     39.18 o
   1  -2  13      956.08      923.42     86.77 o
   2  -2  13      124.27       90.29     20.52 o
   3  -2  13      482.68      510.22     46.58 o
  -5  -1  13        8.60       45.20     33.81 o
  -4  -1  13       84.75      161.64     25.16 o
  -3  -1  13      947.42      825.10     30.43 o
  -2  -1  13       69.35       52.68      7.59 o
  -1  -1  13      489.06      483.33     20.06 o
   0  -1  13      374.48      354.67     12.88 o
   1  -1  13      478.70      544.77     43.18 o
   2  -1  13      329.02      431.22     35.79 o
   3  -1  13      175.91      204.94     32.77 o
  -5   0  13      106.38      172.66     21.56 o
  -4   0  13      245.05      238.06     36.25 o
  -3   0  13      105.44      112.85     27.68 o
  -2   0  13     1116.55     1159.14     70.93 o
  -1   0  13        1.94        9.17     18.13 o
   0   0  13      359.19      379.43     24.59 o
   1   0  13      822.66      776.97     29.42 o
   2   0  13       70.97      112.44     30.66 o
  -5   1  13       81.08      115.46     63.70 o
  -4   1  13       46.89       18.48     36.29 o
  -3   1  13      792.51      913.16    132.78 o
  -2   1  13       66.65       51.66     14.48 o
  -1   1  13      286.78      282.90     27.93 o
   0   1  13      237.11      257.41     73.00 o
   1   1  13      351.48      380.98     35.62 o
   2   1  13      283.41      246.79     33.45 o
  -5   2  13      151.42      158.82     30.87 o
  -4   2  13      131.55      193.50     24.14 o
  -3   2  13       12.77       49.49     17.32 o
  -2   2  13      898.43      931.01     42.41 o
  -1   2  13        0.59       62.14     19.07 o
   0   2  13      177.56      178.74     22.51 o
   1   2  13      456.29      545.25     36.65 o
  -4   3  13        7.31       88.57     20.22 o
  -3   3  13      450.45      374.46     56.35 o
  -2   3  13       21.48       28.96     26.95 o
  -1   3  13      136.10      126.12     23.52 o
   0   3  13      103.90      178.53     72.02 o
  -3   4  13        1.01       -3.92     24.50 o
  -2   4  13      458.73      320.68     98.48 o
   0  -6  14      246.17      226.38     25.39 o
   1  -6  14        5.74       34.30     31.36 o
   2  -6  14      379.07      323.79     62.23 o
  -2  -5  14       88.17      145.04     76.43 o
  -1  -5  14      463.25      554.24    165.61 o
   0  -5  14        3.78       56.49     70.06 o
   1  -5  14      658.52      814.43     76.43 o
   2  -5  14       55.24       30.64     19.67 o
  -3  -4  14       63.50       39.61     20.42 o
  -2  -4  14      206.31      124.84     14.91 o
  -1  -4  14      247.68      137.61     33.16 o
   0  -4  14      430.89      387.53     40.67 o
   1  -4  14        2.75        8.01     30.38 o
   2  -4  14      586.34      657.54     62.36 o
   3  -4  14       81.82       31.80     28.51 o
  -3  -3  14       20.57       23.04     16.28 o
  -2  -3  14      212.62      201.36     38.45 o
  -1  -3  14      767.95      644.60     30.30 o
   0  -3  14        3.23       -7.48     10.19 o
   1  -3  14      727.05      681.58     54.40 o
   2  -3  14       57.63       91.91     24.67 o
   3  -3  14      309.41      338.55     31.76 o
  -4  -2  14        0.35       74.15     26.17 o
  -3  -2  14      103.29       83.44     38.15 o
  -2  -2  14      267.57      259.34     50.96 o
  -1  -2  14      333.32      270.24     22.91 o
   0  -2  14      620.96      638.58     60.13 o
   1  -2  14        0.18       33.97     11.93 o
   2  -2  14      651.96      756.86     62.28 o
   3  -2  14       79.30       55.09     16.81 o
  -4  -1  14      415.72      362.09     54.62 o
  -3  -1  14       92.42      126.09     33.41 o
  -2  -1  14      279.67      273.76     18.31 o
  -1  -1  14      942.08      917.86    113.10 o
   0  -1  14        2.70        7.66     25.13 o
   1  -1  14      589.32      549.59     50.62 o
   2  -1  14       30.91       42.99     13.40 o
  -4   0  14        5.07       71.45     44.56 o
  -3   0  14      177.45      189.81     20.92 o
  -2   0  14      254.10      284.63     24.53 o
  -1   0  14      262.02      284.68     24.53 o
   0   0  14      678.78      648.46     45.57 o
   1   0  14        1.09       55.44     13.75 o
   2   0  14      508.10      366.97     50.47 o
  -4   1  14      504.47      506.83     32.85 o
  -3   1  14      203.43      162.41     19.74 o
  -2   1  14      185.53      254.60     22.14 o
  -1   1  14      808.44      803.68     51.94 o
   0   1  14        2.93       37.24     28.42 o
   1   1  14      369.00      377.29     34.41 o
  -4   2  14        0.71        8.62     37.73 o
  -3   2  14      224.04      274.38     35.28 o
  -2   2  14      171.40      232.32    124.94 o
  -1   2  14      120.94      117.46     76.43 o
   0   2  14      536.83      518.27     39.62 o
  -3   3  14      215.37      189.29     83.78 o
  -2   3  14       59.95       31.11     51.45 o
  -1   3  14      487.80      519.12     36.83 o
  -1  -5  15       74.09      105.46     58.31 o
   0  -5  15      388.20      532.05     36.37 o
   1  -5  15      338.77      440.33    130.33 o
  -2  -4  15        2.42      -29.41     29.10 o
  -1  -4  15      516.96      538.01     59.14 o
   0  -4  15      115.44      146.43     65.17 o
   1  -4  15      151.92      113.90     42.55 o
   2  -4  15      177.10      254.95     24.29 o
  -3  -3  15        8.97       33.25     20.57 o
  -2  -3  15      324.18      304.77     34.88 o
  -1  -3  15      114.51      114.55     20.75 o
   0  -3  15      524.43      523.70     36.86 o
   1  -3  15      543.71      605.68     26.99 o
   2  -3  15      109.81       86.48     20.61 o
  -3  -2  15      597.30      671.36     57.49 o
  -2  -2  15        1.84       42.15     20.01 o
  -1  -2  15      546.08      603.17     24.91 o
   0  -2  15      145.07      148.19     18.53 o
   1  -2  15      170.91      198.91     51.50 o
   2  -2  15      139.83      131.71     15.44 o
  -3  -1  15        0.47       16.60     18.27 o
  -2  -1  15      427.36      520.86     32.54 o
  -1  -1  15      149.20      129.02     21.40 o
   0  -1  15      498.00      466.89     61.54 o
   1  -1  15      549.21      676.53     35.66 o
  -4   0  15       13.85       -4.15     46.06 o
  -3   0  15      635.68      709.78     55.37 o
  -2   0  15        0.76      -24.88     16.59 o
  -1   0  15      445.50      434.79     31.38 o
   0   0  15      125.65      113.42     25.23 o
   1   0  15      168.37      228.39     33.32 o
  -3   1  15        6.09       48.02     18.02 o
  -2   1  15      427.05      390.28     32.37 o
  -1   1  15      153.31      185.55     36.75 o
   0   1  15      333.57      355.39     41.65 o
  -3   2  15      495.33      616.39     39.33 o
  -2   2  15        0.56      -41.55     78.88 o
  -1   2  15      295.97      255.76     75.94 o
  -1  -4  16      311.95      316.06     35.68 o
   0  -4  16       33.91       47.04     20.09 o
  -2  -3  16      369.80      301.86     25.40 o
  -1  -3  16       59.55       98.60     71.53 o
   0  -3  16      366.77      380.66     31.52 o
   1  -3  16       14.77       68.31     57.44 o
  -2  -2  16      379.77      341.38    113.67 o
  -1  -2  16      440.92      418.73     27.71 o
   0  -2  16       14.80       38.60     26.93 o
   1  -2  16      217.65      160.89     16.64 o
  -1  -1  16       57.64       64.07     22.95 o
   0  -1  16      517.62      534.07     35.11 o
  -2   0  16      314.30      410.94     86.23 o
  -1   0  16      428.28      340.63     43.12 o
   0   0  16        4.16       30.19     14.79 o
 
